# Supplementary material for: Engineering a single-chain immunoglobulin scaffold loaded with a latent-releasable cytotoxic pore-forming peptide
Source: Commun Biol. 2025 Nov 25;8:1665. doi: 10.1038/s42003-025-09066-9 (PMC12647727; doi:10.1038/s42003-025-09066-9)
Supplement: Supplementary file 3 — Supplementary Data 1 [file 42003_2025_9066_MOESM3_ESM.zip]

Archive with 2 entries (2 files):
- Morillo et al. Supplementary Data.xlsx
- __MACOSX/._Morillo et al. Supplementary Data.xlsx
