# Supplementary material for: Engineering a single-chain immunoglobulin scaffold loaded with a latent-releasable cytotoxic pore-forming peptide
Source: Commun Biol. 2025 Nov 25;8:1665. doi: 10.1038/s42003-025-09066-9 (PMC12647727; doi:10.1038/s42003-025-09066-9)
Supplement: Supplementary file 3 — Supplementary Data 1 [file 42003_2025_9066_MOESM3_ESM.zip › Morillo et al. Supplementary Data.xlsx]

## Sheet: Fig 1b
	IgG (top)																			scIgG (bottom)
					Concentration (nm)	25nm		12.5nm		6.25nm		3.12nm		1.6nm		0.8nm								Concentration (nm)	25nm		12.5nm		6.25nm		3.12nm		1.6nm		0.8nm
SEC Profile	V (ml)	mAU		Binding kinetics	Time (s)	Data1	Fit1	Data2	Fit2	Data3	Fit3	Data4	Fit4	Data5	Fit5	Data6	Fit6		SEC Profile	V (ml)	mAU		Binding kinetics	Time1	Data1	Fit1	Data2	Fit2	Data3	Fit3	Data4	Fit4	Data5	Fit5	Data6	Fit6
	-0.008186	0.35467			110	0	0	0	0	0	0	0	0	0	0	0	0			0	-0.08509			110	0	0	0	0	0	0	0	0	0	0	0	0
	-0.007354	0.352151			110.2	-0.00031004	0.00033733	0.00163558	0.00412413	0.00076674	0.00216535	0.00032664	0.00117694	0.00060235	0.00055062	0.00021777	0.00027283			0.001	-0.26791			110.2	-0.00039804	0.00430114	-0.00143051	0.00206603	-0.00214171	0.00105406	0.00188148	0.0004931	0.00289994	0.00022112	-0.0071348	0.00011122
	-0.006521	0.351846			110.4	-0.00055225	0.00067047	0.00364964	0.00822258	0.00137452	0.00432395	0.00025245	0.00235207	0.00116641	0.00110081	0.00018097	0.00054556			0.001	-0.27323			110.4	0.00361013	0.00857718	-0.00077814	0.00412603	-0.00669038	0.00210659	-0.00296193	0.00098585	0.00118428	0.00044217	-0.00741905	0.00022242
	-0.005688	0.351883			110.6	-0.00070128	0.00099947	0.00609449	0.0122955	0.00238611	0.00647581	0.00066269	0.00352537	0.00190046	0.00165057	0.00011977	0.00081818			0.002	-0.27182			110.6	0.00763285	0.0128283	0.00024897	0.00618001	-0.00503027	0.00315757	-0.00365782	0.00147823	0.00016481	0.00066313	-0.00575656	0.0003336
	-0.004856	0.351144			110.8	-0.00091651	0.00132439	0.00859528	0.0163431	0.00345165	0.00862097	0.0009949	0.00469685	0.00225993	0.00219991	3.65e-05	0.00109069			0.002	-0.27087			110.8	0.010775	0.0170546	0.00217414	0.00822799	0.00371587	0.00420702	-0.00516963	0.00197027	-0.00203747	0.00088401	-0.00709575	0.00044476
	-0.004023	0.35078			111	-0.00074428	0.00164528	0.0115042	0.0203654	0.00484646	0.0107594	0.00168996	0.00586653	0.00297838	0.00274882	0.00045553	0.0013631			0.003	-0.26992			111	0.0187311	0.0212562	0.00496107	0.01027	-6.711e-05	0.00525493	0.0013268	0.00246194	0.00025094	0.00110482	-0.0119023	0.0005559
	-0.00319	0.350692			111.2	-0.00113744	0.00196218	0.0140917	0.0243627	0.00574006	0.0128912	0.00205017	0.00703439	0.0033175	0.00329731	7.785e-05	0.00163541			0.004	-0.26967			111.2	0.0176158	0.0254334	0.00474477	0.012306	-0.00145531	0.00630131	-0.00147849	0.00295326	0.0015803	0.00132554	-0.00710773	0.00066702
	-0.002358	0.35029			111.4	-0.00113415	0.00227514	0.0172501	0.0283351	0.00718799	0.0150164	0.00315289	0.00820044	0.00418383	0.00384537	0.00030929	0.00190761			0.004	-0.26958			111.4	0.0227869	0.0295861	0.00446069	0.0143361	0.00160658	0.00734617	0.00019276	0.00344422	0.00330162	0.00154618	-0.0059486	0.00077812
	-0.001525	0.350819			111.6	-0.00165779	0.00258422	0.0200578	0.0322828	0.00806047	0.0171349	0.00351821	0.00936469	0.00427339	0.00439301	-2.157e-05	0.0021797			0.005	-0.26919			111.6	0.0267357	0.0337147	0.00871581	0.0163603	0.0002026	0.00838949	0.00057745	0.00393482	-3e-07	0.00176674	-0.00551152	0.0008892
	-0.000692	0.35055			111.8	-0.00169383	0.00288947	0.0231566	0.0362059	0.00931151	0.0192468	0.00437974	0.0105271	0.00470709	0.00494023	-0.00023468	0.00245169			0.005	-0.26869			111.8	0.0305495	0.0378191	0.00925905	0.0183785	0.00254339	0.00943129	-5.001e-05	0.00442507	0.0019576	0.00198723	-0.00851905	0.00100026
	0.00014	0.350505			112	-0.00196675	0.00319092	0.0260095	0.0401046	0.0106329	0.0213521	0.00518412	0.0116878	0.00516549	0.00548702	-0.00061969	0.00272357			0.006	-0.26772			112	0.0322114	0.0418996	0.0100244	0.0203908	0.00231344	0.0104716	0.00217652	0.00491496	0.00397974	0.00220763	-0.00855887	0.00111129
	0.000973	0.350086			112.2	-0.00254115	0.00348863	0.028401	0.043979	0.0115621	0.0234509	0.00555877	0.0128466	0.00513456	0.00603339	-0.00143159	0.00299535			0.006	-0.26694			112.2	0.0361425	0.0459563	0.0121985	0.0223973	0.00340158	0.0115103	-0.00100464	0.0054045	-0.00364095	0.00242795	-0.00732064	0.00122231
	0.001805	0.350538			112.4	-0.00247192	0.00378264	0.0315815	0.0478292	0.013396	0.0255431	0.00657467	0.0140037	0.00541091	0.00657933	-0.0014872	0.00326702			0.007	-0.26634			112.4	0.0359212	0.0499894	0.0207095	0.0243979	0.00315392	0.0125476	0.00063431	0.00589368	-0.0023582	0.0026482	-0.00801945	0.00133331
	0.002638	0.35044			112.6	-0.00214016	0.00407301	0.0350727	0.0516555	0.0155114	0.0276288	0.00773266	0.015159	0.00611303	0.00712485	-0.00153527	0.00353859			0.007	-0.26643			112.6	0.0400053	0.0539989	0.0167577	0.0263927	0.00415951	0.0135833	0.00291961	0.00638251	-0.00144821	0.00286836	-0.00932878	0.00144429
	0.003471	0.350865			112.8	-0.00200008	0.00435976	0.0383076	0.055458	0.0172623	0.029708	0.00864281	0.0163124	0.00666781	0.00766995	-0.00132107	0.00381005			0.008	-0.26642			112.8	0.0437226	0.057985	0.0148771	0.0283816	0.00114989	0.0146175	0.00107276	0.00687098	0.00198066	0.00308844	-0.010463	0.00155525
	0.004303	0.350486			113	-0.0016393	0.00464296	0.0415532	0.0592367	0.0187908	0.0317807	0.00920964	0.0174641	0.00714962	0.00821463	-0.00118324	0.0040814			0.008	-0.26632			113	0.0481573	0.0619479	0.0201015	0.0303647	0.00623107	0.0156502	0.00458235	0.0073591	0.00155383	0.00330845	-0.00645441	0.00166619
	0.005136	0.350911			113.2	-0.00159326	0.00492264	0.0448121	0.062992	0.020362	0.0338469	0.0100687	0.018614	0.00727103	0.00875889	-0.00080875	0.00435266			0.009	-0.26577			113.2	0.0514505	0.0658876	0.0219963	0.0323421	0.0105361	0.0166814	0.00242257	0.00784687	-0.00185162	0.00352837	-0.00955701	0.0017771
	0.005969	0.350544			113.4	-0.00117045	0.00519885	0.0483686	0.0667239	0.0214704	0.0359067	0.0105235	0.0197622	0.00729816	0.00930272	-0.00037397	0.0046238			0.01	-0.26523			113.4	0.0597721	0.0698044	0.0160114	0.0343136	0.00717431	0.0177111	0.00260049	0.00833428	0.00149965	0.00374821	-0.00787657	0.001888
	0.006801	0.350979			113.6	-0.00091277	0.00547163	0.0515317	0.0704325	0.0231654	0.0379601	0.0114195	0.0209085	0.00778874	0.00984613	0.00028538	0.00489484			0.01	-0.2647			113.6	0.0560685	0.0736983	0.0195875	0.0362794	0.00487244	0.0187392	0.0038588	0.00882134	-0.00038177	0.00396798	-0.00743443	0.00199888
	0.007634	0.35114			113.8	-0.00164445	0.00574103	0.0540105	0.074118	0.0240828	0.0400071	0.0115535	0.0220531	0.0075847	0.0103891	0.00015697	0.00516578			0.011	-0.26439			113.8	0.0617939	0.0775695	0.0229588	0.0382395	0.00894225	0.0197659	0.00390357	0.00930804	0.00050193	0.00418766	-0.00322282	0.00210974
	0.008467	0.350973			114	-0.00157977	0.00600708	0.0571024	0.0777806	0.0263551	0.0420477	0.0128187	0.0231959	0.00824878	0.0109317	0.00093825	0.00543661			0.011	-0.26402			114	0.0652316	0.0814181	0.0260755	0.0401938	0.00775343	0.0207911	0.00263971	0.00979439	0.00192291	0.00440727	-0.00438488	0.00222057
	0.009299	0.350953			114.2	-0.00147276	0.00626982	0.0598694	0.0814203	0.027729	0.0440819	0.0137219	0.0243369	0.00886292	0.0114739	0.00112505	0.00570734			0.012	-0.26356			114.2	0.064575	0.0852443	0.0283692	0.0421424	0.00985688	0.0218148	0.00339663	0.0102804	0.00342441	0.00462679	-0.0128632	0.00233139
	0.010132	0.351102			114.4	-0.00116662	0.0065293	0.0628994	0.0850374	0.0292054	0.0461098	0.0144055	0.0254762	0.00938027	0.0120156	0.00145322	0.00597796			0.012	-0.26291			114.4	0.0740502	0.0890482	0.0267635	0.0440854	0.0107892	0.0228369	0.0030548	0.010766	0.0044359	0.00484624	-0.00601077	0.00244219
	0.010965	0.351028			114.6	-0.00067668	0.00678557	0.066334	0.088632	0.0311466	0.0481313	0.0155474	0.0266137	0.00989884	0.0125569	0.00202377	0.00624848			0.013	-0.2624			114.6	0.0764025	0.0928298	0.0307552	0.0460226	0.00968391	0.0238576	0.00182545	0.0112513	0.00268114	0.0050656	-0.00955129	0.00255297
	0.011797	0.352096			114.8	-0.00043582	0.00703865	0.069035	0.0922042	0.0329701	0.0501466	0.0163135	0.0277495	0.0101048	0.0130978	0.00268852	0.00651889			0.013	-0.2621			114.8	0.0760012	0.0965894	0.0298474	0.0479542	0.0107067	0.0248768	0.00239193	0.0117363	0.00055319	0.00528489	-0.00844127	0.00266372
	0.01263	0.351757			115	4.632e-05	0.00728858	0.0720424	0.0957541	0.0347295	0.0521556	0.0175106	0.0288834	0.0107114	0.0136383	0.00335115	0.0067892			0.014	-0.26173			115	0.0838703	0.100327	0.030547	0.0498802	0.0129935	0.0258945	0.00173986	0.0122209	0.00045425	0.0055041	-0.00809461	0.00277446
	0.013462	0.351516			115.2	-0.00055049	0.00753542	0.0744442	0.099282	0.0357072	0.0541582	0.0179248	0.0300157	0.0104534	0.0141783	0.00310565	0.0070594			0.014	-0.26129			115.2	0.0883527	0.104043	0.033412	0.0518005	0.0111971	0.0269107	0.00690407	0.0127051	0.0033983	0.00572322	-0.00760275	0.00288518
	0.014295	0.351564			115.4	-0.0006876	0.00777919	0.0776677	0.102788	0.0373096	0.0561547	0.0191139	0.0311462	0.0110076	0.014718	0.00379261	0.0073295			0.015	-0.26077			115.4	0.0910669	0.107737	0.0328826	0.0537152	0.014091	0.0279255	0.00373232	0.013189	0.0018329	0.00594227	-0.0023517	0.00299587
	0.015128	0.351368			115.6	-0.00073888	0.00801993	0.0808905	0.106272	0.0385543	0.0581449	0.019953	0.0322749	0.0112069	0.0152572	0.00367072	0.00759949			0.016	-0.26029			115.6	0.0892144	0.11141	0.0346729	0.0556243	0.0165561	0.0289387	0.004677	0.0136725	0.00599706	0.00616124	-0.0108601	0.00310655
	0.01596	0.350757			115.8	-0.00056245	0.00825768	0.0840334	0.109734	0.0401032	0.060129	0.0211472	0.0334019	0.0117211	0.015796	0.00362828	0.00786938			0.016	-0.26004			115.8	0.0936362	0.115061	0.0379817	0.0575279	0.0117666	0.0299505	0.00794441	0.0141557	0.00388479	0.00638013	-0.00731128	0.00321721
	0.016793	0.35095			116	-0.00084544	0.00849249	0.0867751	0.113175	0.0414349	0.0621068	0.021706	0.0345271	0.0120457	0.0163344	0.00362575	0.00813916			0.017	-0.26019			116	0.0987042	0.118691	0.0397722	0.0594259	0.0161437	0.0309607	0.00857389	0.0146386	0.00256288	0.00659894	-0.00662035	0.00332784
	0.017626	0.350741			116.2	-0.00080484	0.00872437	0.089635	0.116594	0.0429983	0.0640785	0.022558	0.0356506	0.0120544	0.0168723	0.00365071	0.00840884			0.017	-0.25974			116.2	0.102986	0.1223	0.0394053	0.0613183	0.0133019	0.0319696	0.00796187	0.015121	0.00244069	0.00681767	-0.00713575	0.00343846
	0.018458	0.35074			116.4	-0.00050612	0.00895338	0.0925223	0.119992	0.0449815	0.066044	0.0239228	0.0367724	0.0121357	0.0174099	0.00410997	0.00867842			0.018	-0.25917			116.4	0.103886	0.125887	0.0398688	0.0632052	0.0173965	0.0329769	0.00738025	0.0156032	0.00491464	0.00703632	-0.00811863	0.00354906
	0.019291	0.350671			116.6	-0.00042631	0.00917955	0.0949948	0.123369	0.0464096	0.0680034	0.0243825	0.0378924	0.0124596	0.017947	0.00428331	0.00894789			0.018	-0.25864			116.6	0.106961	0.129454	0.042316	0.0650866	0.0163258	0.0339827	0.00882125	0.016085	0.00254965	0.00725489	-0.00772083	0.00365963
	0.020124	0.349878			116.8	-0.00027692	0.0094029	0.0979464	0.126725	0.0477711	0.0699566	0.0250333	0.0390107	0.012639	0.0184837	0.00471253	0.00921726			0.019	-0.25895			116.8	0.110289	0.133	0.046706	0.0669625	0.0187046	0.0349872	0.0100734	0.0165664	0.00561935	0.00747338	-0.00794852	0.00377019
	0.020956	0.348954			117	-0.00070364	0.00962349	0.101029	0.13006	0.0488315	0.0719038	0.0254121	0.0401272	0.012692	0.0190201	0.00450419	0.00948652			0.019	-0.25931			117	0.11337	0.136525	0.0479949	0.0688329	0.0167798	0.0359901	0.00594234	0.0170475	0.00557876	0.00769179	-0.0078063	0.00388073
	0.021789	0.348451			117.2	-0.00101018	0.00984133	0.104336	0.133374	0.0501064	0.073845	0.026215	0.041242	0.0128904	0.0195559	0.00437842	0.00975568			0.02	-0.25921			117.2	0.120456	0.14003	0.0481286	0.0706979	0.018264	0.0369915	0.00993365	0.0175282	0.00351638	0.00791013	-0.00788689	0.00399124
	0.022621	0.34798			117.4	-0.00074105	0.0100565	0.107412	0.136668	0.051141	0.07578	0.0269023	0.0423551	0.0134331	0.0200914	0.00471106	0.0100247			0.02	-0.25959			117.4	0.12086	0.143514	0.0510336	0.0725574	0.0202519	0.0379915	0.00646061	0.0180086	0.00288951	0.00812838	-0.00657976	0.00410174
	0.023454	0.348249			117.6	-0.00102065	0.0102689	0.110108	0.139941	0.0528262	0.077709	0.0274615	0.0434665	0.013731	0.0206265	0.00452753	0.0102937			0.021	-0.26005			117.6	0.120561	0.146978	0.0510995	0.0744115	0.0201653	0.0389901	0.0105382	0.0184886	0.00134927	0.00834656	-0.00642973	0.00421221
	0.024287	0.347951			117.8	-0.00165666	0.0104788	0.112364	0.143194	0.054017	0.079632	0.0275647	0.0445762	0.0138747	0.0211611	0.00407304	0.0105625			0.022	-0.26025			117.8	0.126228	0.150422	0.054001	0.0762602	0.0200934	0.0399871	0.00883687	0.0189683	0.0022583	0.00856465	-0.0100134	0.00432267
	0.025119	0.34775			118	-0.00139929	0.010686	0.115417	0.146426	0.0560183	0.0815491	0.0286103	0.0456841	0.0146776	0.0216953	0.0047642	0.0108313			0.022	-0.26024			118	0.129194	0.153845	0.0545121	0.0781034	0.0194195	0.0409827	0.0134739	0.0194477	0.00104856	0.00878267	-0.00508934	0.00443311
	0.025952	0.346802			118.2	-0.0013297	0.0108906	0.118447	0.149638	0.0575439	0.0834601	0.029424	0.0467903	0.015141	0.0222292	0.00518371	0.0110999			0.023	-0.2602			118.2	0.134805	0.157249	0.0542745	0.0799413	0.0228177	0.0419769	0.0086478	0.0199267	0.00698233	0.00900061	-0.00456923	0.00454352
	0.026785	0.346282			118.4	-0.00137103	0.0110928	0.121652	0.152831	0.05926	0.0853652	0.0300246	0.0478949	0.0156646	0.0227626	0.00527106	0.0113684			0.023	-0.26036			118.4	0.133823	0.160633	0.0570058	0.0817738	0.0241599	0.0429696	0.0136881	0.0204053	0.00476921	0.00921847	-0.00639993	0.00465392
	0.027617	0.345931			118.6	-0.00140082	0.0112924	0.124533	0.156003	0.0608501	0.0872643	0.0302873	0.0489976	0.0158007	0.0232956	0.00533415	0.0116369			0.024	-0.26046			118.6	0.138297	0.163997	0.0590534	0.083601	0.0258216	0.0439609	0.0143574	0.0208836	0.00723916	0.00943625	-0.00573647	0.00476429
	0.02845	0.345703			118.8	-0.00165358	0.0114895	0.12706	0.159156	0.0625117	0.0891575	0.0310242	0.0500987	0.0160383	0.0238281	0.005331	0.0119052			0.024	-0.26048			118.8	0.145449	0.167341	0.0591847	0.0854228	0.0253028	0.0449507	0.0141018	0.0213616	0.00870538	0.00965395	-0.00831813	0.00487465
	0.029283	0.345212			119	-0.00149985	0.0116842	0.130169	0.162289	0.0642297	0.0910448	0.0319887	0.0511981	0.0167545	0.0243603	0.00559465	0.0121734			0.025	-0.26034			119	0.147297	0.170666	0.0615302	0.0872393	0.0287467	0.045939	0.0142947	0.0218392	0.00510108	0.00987157	-0.00380987	0.00498499
	0.030115	0.345079			119.2	-0.00177253	0.0118764	0.133242	0.165402	0.0656375	0.0929263	0.0326497	0.0522958	0.0170466	0.0248921	0.00584641	0.0124415			0.025	-0.26032			119.2	0.145898	0.173972	0.0608863	0.0890505	0.028969	0.046926	0.0123286	0.0223165	-0.00052923	0.0100891	-0.00548643	0.0050953
	0.030948	0.344948			119.4	-0.00179025	0.0120663	0.136576	0.168496	0.0669842	0.0948018	0.0337062	0.0533918	0.0177856	0.0254234	0.00602184	0.0127096			0.026	-0.26037			119.4	0.152594	0.177258	0.0636753	0.0908564	0.0248414	0.0479114	0.0157376	0.0227934	0.00535011	0.0103066	-0.00681639	0.0052056
	0.031781	0.345318			119.6	-0.00154382	0.0122538	0.139632	0.171571	0.0685719	0.0966715	0.0347151	0.0544861	0.0184798	0.0259543	0.00606132	0.0129775			0.026	-0.26053			119.6	0.156589	0.180525	0.0655594	0.092657	0.0269762	0.0488955	0.0110171	0.02327	0.00578511	0.010524	-0.00189728	0.00531587
	0.032613	0.344818			119.8	-0.00167204	0.012439	0.142673	0.174627	0.0702945	0.0985354	0.0354037	0.0555787	0.0189433	0.0264849	0.00642049	0.0132453			0.027	-0.26081			119.8	0.156126	0.183773	0.0680633	0.0944524	0.0301196	0.0498781	0.0136943	0.0237462	0.00453132	0.0107413	-0.00658333	0.00542613
	0.033446	0.344621			120	-0.00127605	0.0126219	0.145644	0.177664	0.0718945	0.100393	0.0364105	0.0566696	0.0193872	0.027015	0.00693498	0.013513			0.028	-0.26118			120	0.160806	0.187002	0.065618	0.0962425	0.0280847	0.0508592	0.0136613	0.0242221	0.00763059	0.0109585	-0.00936234	0.00553637
	0.034278	0.345083			120.2	-0.00090941	0.0128025	0.148679	0.180681	0.0733687	0.102246	0.0377309	0.0577588	0.0198034	0.0275447	0.00731249	0.0137806			0.028	-0.26157			120.2	0.165789	0.190212	0.065074	0.0980274	0.0323867	0.0518389	0.0145286	0.0246976	0.00439018	0.0111757	-0.00393087	0.00564658
	0.035111	0.345601			120.4	-0.00093919	0.0129809	0.151754	0.18368	0.0747687	0.104092	0.0386981	0.0588464	0.0200043	0.028074	0.00742386	0.0140481			0.029	-0.26169			120.4	0.166128	0.193404	0.0682123	0.0998071	0.0318058	0.0528172	0.0171952	0.0251728	0.00490218	0.0113927	-0.00595158	0.00575678
	0.035944	0.345445			120.6	-0.0005097	0.013157	0.154827	0.186661	0.076058	0.105933	0.0395496	0.0599322	0.0204431	0.0286028	0.00725111	0.0143155			0.029	-0.26136			120.6	0.172392	0.196577	0.0693582	0.101582	0.0330511	0.0537941	0.0164542	0.0256476	0.00483328	0.0116097	-0.00764829	0.00586695
	0.036776	0.346873			120.8	-0.00027822	0.013331	0.158045	0.189622	0.0774809	0.107768	0.0407815	0.0610164	0.0203988	0.0291313	0.00717597	0.0145828			0.03	-0.26115			120.8	0.1728	0.199731	0.0720428	0.103351	0.0300059	0.0547695	0.0162107	0.0261221	0.00584865	0.0118266	-0.00398737	0.00597711
	0.037609	0.347505			121	-0.00111152	0.0135028	0.16075	0.192566	0.0784377	0.109597	0.0410936	0.0620989	0.019949	0.0296594	0.00664343	0.0148499			0.03	-0.26102			121	0.175743	0.202867	0.0768334	0.105115	0.0344874	0.0557435	0.016894	0.0265963	0.00707126	0.0120435	-0.005373	0.00608724
	0.038442	0.347759			121.2	-0.00096175	0.0136725	0.163804	0.195491	0.0797754	0.111421	0.0419305	0.0631797	0.0201071	0.030187	0.00665046	0.015117			0.031	-0.26107			121.2	0.182328	0.205985	0.0740377	0.106874	0.0324967	0.0567161	0.0176807	0.0270701	0.00516826	0.0122602	-0.00423008	0.00619736
	0.039274	0.348249			121.4	-0.00067985	0.0138401	0.166487	0.198397	0.0814479	0.113239	0.0426938	0.0642588	0.0207336	0.0307142	0.00715673	0.015384			0.031	-0.26111			121.4	0.178908	0.209084	0.0768972	0.108628	0.0335471	0.0576873	0.0164164	0.0275436	0.00534272	0.0124769	-0.0056479	0.00630746
	0.040107	0.347196			121.6	-0.00104464	0.0140056	0.169102	0.201286	0.0831275	0.115051	0.0432913	0.0653363	0.0204361	0.0312411	0.00693321	0.0156509			0.032	-0.26113			121.6	0.187179	0.212166	0.0770833	0.110377	0.0346695	0.058657	0.0154121	0.0280167	0.0104367	0.0126935	-0.00647497	0.00641753
	0.04094	0.346755			121.8	-0.0016469	0.014169	0.17134	0.204157	0.084294	0.116857	0.04375	0.0664121	0.0205809	0.0317675	0.00690356	0.0159176			0.032	-0.26125			121.8	0.192271	0.215229	0.0793931	0.11212	0.0315897	0.0596254	0.0157448	0.0284895	0.00756264	0.01291	-0.00669885	0.00652759
	0.041772	0.346961			122	-0.00199789	0.0143304	0.174254	0.207009	0.0857953	0.118658	0.0443467	0.0674862	0.0207318	0.0322935	0.00726508	0.0161843			0.033	-0.26139			122	0.19131	0.218275	0.0832645	0.113859	0.0401081	0.0605923	0.0184846	0.0289619	0.00570375	0.0131264	-0.00299162	0.00663763
	0.042605	0.34784			122.2	-0.00198594	0.0144898	0.177556	0.209844	0.0876073	0.120454	0.0455909	0.0685587	0.0213921	0.0328191	0.00745077	0.0164509			0.034	-0.26156			122.2	0.197778	0.221302	0.0836483	0.115592	0.0327947	0.0615578	0.0224504	0.029434	0.00144362	0.0133428	-0.00400853	0.00674764
	0.043437	0.346986			122.4	-0.00213952	0.0146472	0.180363	0.212662	0.0888766	0.122243	0.0458617	0.0696295	0.0216625	0.0333443	0.00738354	0.0167173			0.034	-0.26186			122.4	0.200644	0.224313	0.0849697	0.11732	0.0407057	0.0625219	0.0164212	0.0299058	0.00591415	0.0135591	-0.00324142	0.00685764
	0.04427	0.346656			122.6	-0.00258222	0.0148027	0.182866	0.215462	0.090604	0.124028	0.0466906	0.0706987	0.0218375	0.0338691	0.00721372	0.0169837			0.035	-0.26207			122.6	0.202899	0.227305	0.0825142	0.119044	0.0412586	0.0634845	0.0213534	0.0303772	0.00876486	0.0137753	-0.00119025	0.00696761
	0.045103	0.346678			122.8	-0.00247672	0.0149563	0.185526	0.218244	0.0923091	0.125806	0.0476852	0.0717662	0.0225011	0.0343935	0.00751086	0.0172499			0.035	-0.26216			122.8	0.21014	0.23028	0.0867839	0.120762	0.0390767	0.0644458	0.0190923	0.0308483	0.00770122	0.0139914	-0.00752401	0.00707757
	0.045935	0.346572			123	-0.00232346	0.0151079	0.18869	0.221009	0.0943456	0.127579	0.0484689	0.072832	0.0233948	0.0349175	0.00794583	0.0175161			0.036	-0.26239			123	0.209766	0.233238	0.0841414	0.122475	0.0386027	0.0654057	0.023352	0.031319	0.00736386	0.0142075	-0.0021767	0.00718751
	0.046768	0.346077			123.2	-0.00280668	0.0152576	0.191491	0.223757	0.0957692	0.129347	0.0487844	0.0738962	0.0234756	0.0354411	0.0079793	0.0177821			0.036	-0.26273			123.2	0.213121	0.236178	0.0912942	0.124184	0.0428456	0.0663641	0.0233832	0.0317894	0.00680506	0.0144234	-0.00163668	0.00729742
	0.047601	0.346424			123.4	-0.00312956	0.0154055	0.194186	0.226488	0.0971196	0.131109	0.0493681	0.0749588	0.0240899	0.0359643	0.00802598	0.0180481			0.037	-0.26319			123.4	0.213282	0.239102	0.0872143	0.125887	0.0392949	0.0673212	0.0239223	0.0322594	0.00940841	0.0146393	-0.00362438	0.00740732
	0.048433	0.345945			123.6	-0.00315452	0.0155516	0.197069	0.229201	0.0987585	0.132865	0.0499153	0.0760197	0.0250422	0.036487	0.00838561	0.0183139			0.037	-0.26354			123.6	0.217079	0.242008	0.091831	0.127585	0.0423425	0.0682769	0.0187591	0.0327291	0.00831831	0.0148551	-0.001127	0.0075172
	0.049266	0.345865			123.8	-0.00231966	0.0156958	0.200554	0.231898	0.10095	0.134616	0.0511168	0.0770789	0.0259269	0.0370094	0.00919613	0.0185797			0.038	-0.26383			123.8	0.218744	0.244897	0.0942191	0.129279	0.0427573	0.0692311	0.0243822	0.0331985	0.00998759	0.0150709	-0.0036943	0.00762705
	0.050099	0.345772			124	-0.00198479	0.0158383	0.203423	0.234578	0.102147	0.136362	0.0518912	0.0781366	0.0260838	0.0375314	0.00911663	0.0188453			0.038	-0.26403			124	0.225198	0.24777	0.0969026	0.130967	0.0440617	0.070184	0.0195828	0.0336675	0.0107283	0.0152865	-0.00473249	0.00773689
	0.050931	0.344954			124.2	-0.00188484	0.015979	0.206881	0.237242	0.103768	0.138102	0.0530779	0.0791926	0.0268922	0.0380529	0.00943135	0.0191108			0.039	-0.26415			124.2	0.23104	0.250626	0.0936214	0.13265	0.0393086	0.0711355	0.0201781	0.0341362	0.0107656	0.0155021	-0.005997	0.00784671
	0.051764	0.344789			124.4	-0.00156814	0.0161179	0.21065	0.239888	0.105871	0.139836	0.0543453	0.0802469	0.0272454	0.0385741	0.00970031	0.0193763			0.04	-0.26419			124.4	0.229934	0.253465	0.101875	0.134329	0.0428945	0.0720855	0.0226238	0.0346045	0.012019	0.0157176	0.00030196	0.0079565
	0.052597	0.344159			124.6	-0.00094512	0.0162551	0.213825	0.242519	0.107496	0.141566	0.0553469	0.0812996	0.0272899	0.0390948	0.01003	0.0196416			0.04	-0.26408			124.6	0.233858	0.256287	0.0975547	0.136003	0.0481831	0.0730342	0.0171902	0.0350726	0.012114	0.015933	-0.00319803	0.00806628
	0.053429	0.343539			124.8	-0.00069716	0.0163906	0.216971	0.245132	0.109314	0.14329	0.0566036	0.0823507	0.0276121	0.0396152	0.010346	0.0199068			0.041	-0.2638			124.8	0.243082	0.259093	0.103798	0.137671	0.0477865	0.0739816	0.0227358	0.0355402	0.00932747	0.0161484	-0.00322771	0.00817604
	0.054262	0.343809			125	-0.00083608	0.0165244	0.220063	0.24773	0.110854	0.145008	0.0571096	0.0834002	0.027969	0.0401351	0.0108503	0.020172			0.041	-0.26359			125	0.244683	0.261883	0.105689	0.139335	0.0470594	0.0749275	0.0246306	0.0360075	0.014745	0.0163637	-0.00229472	0.00828577
	0.055094	0.344717			125.2	-0.00047146	0.0166566	0.223305	0.250312	0.112143	0.146721	0.0580022	0.084448	0.0284458	0.0406546	0.0112862	0.020437			0.042	-0.26359			125.2	0.244256	0.264656	0.10124	0.140994	0.0472995	0.075872	0.0243374	0.0364745	0.0133429	0.0165788	-0.00058025	0.00839549
	0.055927	0.344619			125.4	0.00014679	0.0167871	0.226259	0.252877	0.114223	0.148429	0.0592739	0.0854942	0.0290653	0.0411738	0.0121124	0.0207019			0.042	-0.2636			125.4	0.246215	0.267413	0.104634	0.142648	0.0469328	0.0768152	0.0204716	0.0369412	0.0125786	0.0167939	-0.00252062	0.00850519
	0.05676	0.344422			125.6	-0.00029452	0.016916	0.228831	0.255426	0.11547	0.150131	0.0597254	0.0865388	0.0287548	0.0416925	0.0121781	0.0209667			0.043	-0.26372			125.6	0.250973	0.270155	0.10702	0.144298	0.0543277	0.077757	0.0214536	0.0374075	0.00824744	0.017009	-0.00750905	0.00861486
	0.057592	0.344128			125.8	-0.00053511	0.0170433	0.231649	0.25796	0.11636	0.151829	0.0602349	0.0875818	0.0290549	0.0422109	0.0122768	0.0212314			0.043	-0.26394			125.8	0.252669	0.27288	0.109568	0.145942	0.0468463	0.0786974	0.022699	0.0378735	0.00793988	0.0172239	-0.00112796	0.00872452
	0.058425	0.343613			126	-0.00041104	0.0171691	0.235202	0.260478	0.118227	0.15352	0.0613838	0.0886232	0.0298278	0.0427288	0.0128382	0.021496			0.044	-0.26382			126	0.254669	0.275589	0.108674	0.147582	0.0467204	0.0796364	0.0268326	0.0383391	0.00943714	0.0174388	-0.00013435	0.00883416
	0.059258	0.343968			126.2	-0.00011395	0.0172932	0.238613	0.26298	0.119887	0.155207	0.0627815	0.0896629	0.0306821	0.0432463	0.0134979	0.0217605			0.044	-0.26356			126.2	0.258515	0.278282	0.10879	0.149217	0.0546625	0.0805741	0.0255899	0.0388044	0.0118918	0.0176536	-0.00446236	0.00894378
	0.06009	0.344094			126.4	0.00022465	0.0174158	0.241434	0.265466	0.121592	0.156888	0.0637809	0.0907011	0.0314842	0.0437634	0.0140316	0.0220249			0.045	-0.26321			126.4	0.261924	0.28096	0.112512	0.150847	0.053471	0.0815104	0.02983	0.0392694	0.0106413	0.0178683	-0.00211209	0.00905338
	0.060923	0.344207			126.6	-2.772e-05	0.0175369	0.243891	0.267937	0.122814	0.158564	0.0649283	0.0917376	0.0320749	0.0442802	0.0140474	0.0222893			0.046	-0.26286			126.6	0.268186	0.283622	0.110549	0.152472	0.05017	0.0824453	0.0298566	0.039734	0.0118917	0.018083	-0.0024696	0.00916295
	0.061756	0.344939			126.8	0.00039014	0.0176565	0.246523	0.270393	0.12438	0.160235	0.0658357	0.0927725	0.0330064	0.0447965	0.0145869	0.0225534			0.046	-0.26297			126.8	0.267783	0.286269	0.111615	0.154093	0.0555292	0.0833789	0.0284746	0.0401983	0.0106843	0.0182975	-0.00036091	0.00927251
	0.062588	0.345573			127	-9.055e-05	0.0177746	0.249302	0.272833	0.125906	0.161901	0.0667037	0.0938059	0.0334056	0.0453124	0.0146605	0.0228175			0.047	-0.2631			127	0.270203	0.2889	0.120703	0.155709	0.05624	0.084311	0.0318286	0.0406622	0.017101	0.018512	-0.0001269	0.00938205
	0.063421	0.346555			127.2	-0.00056092	0.0178913	0.251577	0.275258	0.126655	0.163561	0.067063	0.0948376	0.0336974	0.045828	0.0145698	0.0230815			0.047	-0.26328			127.2	0.273608	0.291516	0.116029	0.15732	0.057193	0.0852419	0.0283057	0.0411258	0.0101237	0.0187264	-0.00457823	0.00949157
	0.064253	0.347471			127.4	-0.00054346	0.0180065	0.254097	0.277668	0.127838	0.165217	0.0681393	0.0958677	0.034306	0.0463431	0.0146102	0.0233454			0.048	-0.26336			127.4	0.278447	0.294116	0.119062	0.158927	0.0563538	0.0861713	0.0282966	0.0415891	0.011886	0.0189408	-0.00635386	0.00960107
	0.065086	0.346781			127.6	-0.00072557	0.0181202	0.256598	0.280063	0.128901	0.166867	0.0685873	0.0968963	0.0343432	0.0468578	0.0142014	0.0236092			0.048	-0.26335			127.6	0.276989	0.296702	0.118556	0.160528	0.0571882	0.0870995	0.0264583	0.042052	0.011708	0.019155	-0.00464636	0.00971054
	0.065919	0.346581			127.8	-0.00047682	0.0182326	0.259081	0.282443	0.130341	0.168512	0.0698374	0.0979232	0.0346726	0.0473722	0.0144448	0.0238729			0.049	-0.26349			127.8	0.28346	0.299272	0.121972	0.162126	0.0554171	0.0880262	0.026407	0.0425146	0.0119077	0.0193692	-0.00469393	0.00982
	0.066751	0.346467			128	-0.00112328	0.0183435	0.261183	0.284808	0.131338	0.170152	0.0703445	0.0989486	0.0344829	0.0478861	0.0136814	0.0241365			0.049	-0.2638			128	0.286938	0.301827	0.124048	0.163718	0.0587194	0.0889516	0.028106	0.0429769	0.00989264	0.0195833	-0.00585079	0.00992944
	0.067584	0.347258			128.2	-0.00089929	0.0184531	0.264266	0.287159	0.133284	0.171786	0.0720409	0.0999724	0.0352414	0.0483996	0.0140461	0.0244			0.05	-0.26383			128.2	0.287852	0.304368	0.124964	0.165306	0.0596152	0.0898757	0.0328002	0.0434388	0.0119395	0.0197973	-0.0044418	0.0100389
	0.068417	0.347697			128.4	-0.00077371	0.0185613	0.266907	0.289495	0.134927	0.173416	0.0730198	0.100995	0.0351993	0.0489128	0.0142772	0.0246634			0.05	-0.2639			128.4	0.292563	0.306893	0.124808	0.166889	0.0550624	0.0907984	0.0277588	0.0439004	0.0125508	0.0200113	-0.00493276	0.0101483
	0.069249	0.348199			128.6	-0.00074134	0.0186682	0.269561	0.291816	0.136659	0.175041	0.0739294	0.102015	0.0352749	0.0494255	0.0141675	0.0249267			0.051	-0.26352			128.6	0.293148	0.309404	0.129065	0.168467	0.0614341	0.0917197	0.0295157	0.0443617	0.0133455	0.0202251	-0.00221473	0.0102576
	0.070082	0.348396			128.8	-0.00059574	0.0187737	0.272493	0.294123	0.138502	0.17666	0.0750164	0.103034	0.0360062	0.0499379	0.0141335	0.0251898			0.052	-0.26329			128.8	0.2992	0.3119	0.128556	0.170041	0.0621378	0.0926397	0.0283922	0.0448226	0.0137556	0.0204389	-0.00137657	0.010367
	0.070915	0.349337			129	-0.00066985	0.018878	0.27504	0.296416	0.140181	0.178274	0.0756391	0.104052	0.0360339	0.0504498	0.0142905	0.0254529			0.052	-0.2625			129	0.301081	0.314382	0.131844	0.171611	0.0577705	0.0935584	0.032118	0.0452832	0.0127201	0.0206526	-0.00158668	0.0104763
	0.071747	0.350463			129.2	2.481e-05	0.0189809	0.277895	0.298694	0.141919	0.179884	0.0769325	0.105067	0.0362379	0.0509614	0.0146288	0.0257159			0.053	-0.26176			129.2	0.302797	0.316849	0.129295	0.173175	0.0617276	0.0944757	0.0318493	0.0457435	0.0144083	0.0208662	-0.00492835	0.0105857
	0.07258	0.350955			129.4	0.00027929	0.0190826	0.280753	0.300958	0.144155	0.181488	0.0777807	0.106082	0.036257	0.0514725	0.0150015	0.0259788			0.053	-0.26106			129.4	0.301807	0.319302	0.131148	0.174736	0.0607195	0.0953916	0.0332001	0.0462034	0.0146216	0.0210798	-0.00360709	0.010695
	0.073413	0.350606			129.6	0.00037224	0.019183	0.283615	0.303208	0.145229	0.183088	0.0782972	0.107094	0.0363483	0.0519833	0.0151619	0.0262415			0.054	-0.26039			129.6	0.309771	0.32174	0.137396	0.176291	0.0649632	0.0963063	0.0341477	0.046663	0.0144973	0.0212933	0.00414598	0.0108042
	0.074245	0.350768			129.8	0.00071683	0.0192822	0.286755	0.305444	0.146552	0.184682	0.0793871	0.108106	0.0367329	0.0524936	0.0153315	0.0265042			0.054	-0.2597			129.8	0.309909	0.324164	0.132375	0.177842	0.0657852	0.0972196	0.0323003	0.0471223	0.0127586	0.0215067	-0.00291926	0.0109135
	0.075078	0.351747			130	0.00134991	0.0193801	0.290116	0.307666	0.14876	0.186271	0.0806832	0.109115	0.0374847	0.0530036	0.016188	0.0267668			0.055	-0.25905			130	0.319684	0.326574	0.137201	0.179389	0.0680872	0.0981315	0.035661	0.0475812	0.0117496	0.02172	0.00130349	0.0110227
	0.07591	0.353027			130.2	0.00175648	0.0194768	0.292962	0.309874	0.15012	0.187856	0.081667	0.110123	0.0380098	0.0535132	0.0165818	0.0270292			0.055	-0.25885			130.2	0.314402	0.32897	0.138153	0.180931	0.0698269	0.0990422	0.0360391	0.0480398	0.0183051	0.0219333	0.00043517	0.011132
	0.076743	0.353528			130.4	0.0018992	0.0195723	0.295738	0.312069	0.151878	0.189435	0.0829339	0.11113	0.0389817	0.0540224	0.0169555	0.0272916			0.056	-0.25957			130.4	0.320629	0.331352	0.1391	0.182468	0.0612168	0.0999515	0.0353776	0.048498	0.0148158	0.0221464	-0.0005827	0.0112412
	0.077576	0.353417			130.6	0.00189932	0.0196666	0.29848	0.314249	0.153068	0.19101	0.0836292	0.112135	0.0394987	0.0545312	0.0175442	0.0275539			0.056	-0.25888			130.6	0.324953	0.33372	0.140006	0.184001	0.0669444	0.100859	0.0329698	0.048956	0.0162659	0.0223595	0.00454092	0.0113503
	0.078408	0.352986			130.8	0.00188101	0.0197598	0.301357	0.316417	0.155096	0.19258	0.0840506	0.113138	0.0399789	0.0550395	0.0178997	0.027816			0.057	-0.2591			130.8	0.325395	0.336075	0.142626	0.18553	0.067574	0.101766	0.0361009	0.0494136	0.0136355	0.0225725	0.00122052	0.0114595
	0.079241	0.353251			131	0.00150829	0.0198518	0.303936	0.31857	0.156337	0.194144	0.0845564	0.11414	0.0401483	0.0555475	0.0181464	0.0280781			0.058	-0.25875			131	0.324586	0.338415	0.145632	0.187054	0.0694396	0.102671	0.0378103	0.0498708	0.0166422	0.0227855	-0.00484484	0.0115686
	0.080074	0.353723			131.2	0.00135332	0.0199426	0.306215	0.320711	0.157415	0.195704	0.0848091	0.11514	0.0406226	0.0560551	0.0182084	0.02834			0.058	-0.25826			131.2	0.331447	0.340742	0.144992	0.188574	0.0679038	0.103575	0.0348791	0.0503278	0.0130012	0.0229983	0.00072646	0.0116778
	0.080906	0.353963			131.4	0.00086739	0.0200323	0.308388	0.322838	0.158905	0.197259	0.0852972	0.116139	0.0406089	0.0565624	0.0181638	0.0286019			0.059	-0.25787			131.4	0.336205	0.343056	0.146486	0.190089	0.0720822	0.104478	0.0341479	0.0507844	0.0164883	0.0232111	0.00242013	0.0117869
	0.081739	0.355594			131.6	0.00039468	0.0201209	0.310407	0.324951	0.159657	0.19881	0.0852964	0.117136	0.0407902	0.0570692	0.0178017	0.0288637			0.059	-0.25749			131.6	0.336143	0.345355	0.146806	0.1916	0.0740556	0.105379	0.0394185	0.0512406	0.0157809	0.0234238	-0.00039911	0.011896
	0.082572	0.356987			131.8	-0.00011661	0.0202084	0.312402	0.327052	0.160467	0.200355	0.0858932	0.118132	0.0412014	0.0575756	0.0179028	0.0291253			0.06	-0.2569			131.8	0.342296	0.347642	0.147908	0.193106	0.0731214	0.106279	0.0374416	0.0516966	0.0148735	0.0236364	-0.00258565	0.012005
	0.083404	0.356839			132	-0.00012292	0.0202949	0.314663	0.329139	0.162246	0.201895	0.0863628	0.119126	0.0417719	0.0580816	0.0177536	0.0293869			0.06	-0.25696			132	0.340392	0.349915	0.147971	0.194608	0.0728455	0.107178	0.0362506	0.0521522	0.0135553	0.023849	-0.00107974	0.012114
	0.084237	0.356369			132.2	-0.00045749	0.0203802	0.317503	0.331214	0.163629	0.203431	0.087013	0.120118	0.0424801	0.0585873	0.0179244	0.0296483			0.061	-0.25708			132.2	0.345644	0.352175	0.152914	0.196105	0.0744895	0.108076	0.0365014	0.0526075	0.0165917	0.0240615	0.00011808	0.0122231
	0.085069	0.356758			132.4	-0.00094754	0.0204645	0.319813	0.333275	0.164803	0.204962	0.0870072	0.121109	0.0421921	0.0590925	0.0179132	0.0299097			0.061	-0.257			132.4	0.348332	0.354421	0.152703	0.197599	0.0726037	0.108972	0.0409045	0.0530624	0.0134908	0.0242738	-0.00097054	0.0123321
	0.085902	0.356959			132.6	-0.00128709	0.0205478	0.32275	0.335324	0.166625	0.206488	0.0879555	0.122099	0.0431898	0.0595974	0.0180847	0.0301709			0.062	-0.25692			132.6	0.351002	0.356655	0.1568	0.199087	0.0738328	0.109866	0.0392245	0.053517	0.0149223	0.0244862	-0.00039572	0.0124411
	0.086735	0.35696			132.8	-0.00115389	0.02063	0.325545	0.33736	0.168082	0.20801	0.0887577	0.123087	0.0439173	0.0601019	0.0184124	0.0304321			0.062	-0.25713			132.8	0.355126	0.358876	0.156162	0.200572	0.077021	0.11076	0.0355884	0.0539713	0.0178153	0.0246984	0.00248057	0.01255
	0.087567	0.357621			133	-0.00058043	0.0207112	0.328451	0.339383	0.170083	0.209526	0.0903178	0.124073	0.0443781	0.0606059	0.019075	0.0306931			0.063	-0.25667			133	0.35221	0.361083	0.161181	0.202052	0.0735347	0.111652	0.0383113	0.0544253	0.0150061	0.0249106	-0.00021374	0.012659
	0.0884	0.358486			133.2	-0.00028307	0.0207913	0.331111	0.341394	0.171285	0.211038	0.0910772	0.125058	0.0443315	0.0611096	0.0188621	0.0309541			0.064	-0.25641			133.2	0.361029	0.363278	0.154472	0.203528	0.0756292	0.112543	0.0373017	0.0548789	0.0129572	0.0251227	-0.00283384	0.0127679
	0.089233	0.35911			133.4	-0.0005423	0.0208705	0.333782	0.343392	0.172482	0.212546	0.0916949	0.126041	0.0439574	0.0616129	0.0185883	0.0312149			0.064	-0.25652			133.4	0.363643	0.36546	0.160402	0.204999	0.0768865	0.113433	0.0402275	0.0553322	0.0215456	0.0253347	0.00175208	0.0128768
	0.090065	0.359339			133.6	-0.00053232	0.0209487	0.336589	0.345378	0.173457	0.214048	0.092648	0.127023	0.0442478	0.0621158	0.0183758	0.0314757			0.065	-0.25664			133.6	0.364066	0.367629	0.161858	0.206466	0.0752739	0.114321	0.042617	0.0557852	0.0174015	0.0255466	-0.00044358	0.0129857
	0.090898	0.359867			133.8	-0.00064195	0.021026	0.339016	0.347351	0.174291	0.215546	0.0933825	0.128003	0.0443286	0.0626184	0.0180877	0.0317363			0.065	-0.2565			133.8	0.369469	0.369785	0.162218	0.207929	0.0806866	0.115208	0.0383593	0.0562378	0.0162411	0.0257585	0.00023907	0.0130945
	0.091731	0.360962			134	-0.00054877	0.0211022	0.341683	0.349312	0.175755	0.217039	0.0942899	0.128982	0.0444221	0.0631205	0.0186412	0.0319968			0.066	-0.25622			134	0.37284	0.371929	0.1634	0.209388	0.0803522	0.116093	0.0394661	0.0566901	0.0168219	0.0259703	0.00024664	0.0132034
	0.092563	0.361647			134.2	-0.00077958	0.0211776	0.344085	0.351261	0.177115	0.218528	0.0951802	0.129959	0.044655	0.0636222	0.0186671	0.0322573			0.066	-0.25585			134.2	0.375105	0.374061	0.163894	0.210842	0.0767199	0.116978	0.037361	0.0571421	0.0152141	0.0261819	0.00193989	0.0133122
	0.093396	0.362154			134.4	-0.00055368	0.0212519	0.346989	0.353198	0.178647	0.220011	0.0965011	0.130935	0.0455015	0.0641236	0.0195244	0.0325176			0.067	-0.25554			134.4	0.372568	0.37618	0.165292	0.212293	0.0790127	0.117861	0.0440551	0.0575938	0.0185757	0.0263936	0.00249004	0.013421
	0.094229	0.36296			134.6	-0.00027746	0.0213254	0.349388	0.355123	0.180265	0.221491	0.0971077	0.131909	0.0459274	0.0646246	0.0203499	0.0327779			0.067	-0.25542			134.6	0.377885	0.378286	0.168779	0.213738	0.0794659	0.118743	0.0427462	0.0580451	0.014801	0.0266051	0.00234956	0.0135298
	0.095061	0.363282			134.8	-4.564e-05	0.021398	0.351396	0.357035	0.181846	0.222965	0.0978487	0.132882	0.0460685	0.0651251	0.0204971	0.033038			0.068	-0.25538			134.8	0.386862	0.380381	0.169095	0.21518	0.079698	0.119623	0.0366077	0.0584961	0.0171769	0.0268166	0.0004124	0.0136386
	0.095894	0.363712			135	0.00041649	0.0214696	0.354031	0.358936	0.183268	0.224435	0.0991532	0.133853	0.0463487	0.0656253	0.0210356	0.033298			0.068	-0.25535			135	0.380438	0.382463	0.171473	0.216618	0.0818729	0.120502	0.0459699	0.0589468	0.0172039	0.027028	0.00037897	0.0137473
	0.096726	0.364242			135.2	0.0004231	0.0215404	0.356041	0.360825	0.184678	0.225901	0.1001	0.134823	0.0468248	0.0661251	0.0212445	0.033558			0.069	-0.25543			135.2	0.383361	0.384533	0.174012	0.218051	0.0826325	0.12138	0.0413225	0.0593971	0.0172458	0.0272393	0.00047052	0.013856
	0.097559	0.364786			135.4	-1.571e-05	0.0216103	0.358081	0.362702	0.186026	0.227362	0.100371	0.135791	0.046766	0.0666245	0.0210523	0.0338178			0.07	-0.25521			135.4	0.388185	0.386591	0.173682	0.21948	0.0828643	0.122257	0.0469956	0.0598472	0.0200326	0.0274506	0.00141805	0.0139647
	0.098392	0.365537			135.6	7.47e-05	0.0216793	0.360366	0.364568	0.187197	0.228818	0.100997	0.136758	0.0473026	0.0671236	0.0211209	0.0340775			0.07	-0.25471			135.6	0.391406	0.388636	0.179	0.220905	0.0867987	0.123132	0.044458	0.0602969	0.0181829	0.0276617	0.00461763	0.0140734
	0.099224	0.367013			135.8	-9.701e-05	0.0217475	0.363015	0.366421	0.188799	0.23027	0.101879	0.137723	0.0474675	0.0676222	0.0211467	0.0343372			0.071	-0.25428			135.8	0.395373	0.39067	0.175589	0.222326	0.0875618	0.124006	0.0466678	0.0607462	0.0207182	0.0278728	0.00489849	0.0141821
	0.100057	0.36814			136	7.598e-05	0.0218148	0.365673	0.368264	0.191055	0.231717	0.102708	0.138687	0.0481476	0.0681205	0.0215988	0.0345967			0.071	-0.25406			136	0.397168	0.392692	0.17931	0.223742	0.0862428	0.124879	0.0442047	0.0611953	0.0212622	0.0280838	-0.00081742	0.0142908
	0.10089	0.368567			136.2	-0.00037478	0.0218813	0.367911	0.370095	0.192357	0.23316	0.103344	0.139649	0.0477405	0.0686183	0.02164	0.0348562			0.072	-0.25404			136.2	0.404532	0.394703	0.178618	0.225155	0.0871193	0.125751	0.0456361	0.061644	0.0179568	0.0282948	0.00724185	0.0143994
	0.101722	0.368777			136.4	-0.00097305	0.0219469	0.369996	0.371914	0.193788	0.234598	0.103877	0.14061	0.0476766	0.0691158	0.0217023	0.0351155			0.072	-0.25409			136.4	0.405911	0.396701	0.179537	0.226563	0.088208	0.126621	0.0472073	0.0620924	0.0232998	0.0285056	0.00447971	0.014508
	0.102555	0.368668			136.6	-0.0010567	0.0220118	0.372642	0.373722	0.195672	0.236032	0.105105	0.141569	0.0487249	0.0696129	0.0220965	0.0353747			0.073	-0.25401			136.6	0.400722	0.398688	0.180313	0.227967	0.0904792	0.12749	0.0466191	0.0625405	0.0225286	0.0287164	0.00094837	0.0146166
	0.103388	0.368509			136.8	-0.00116303	0.0220758	0.374965	0.375519	0.197313	0.237461	0.106046	0.142527	0.0487341	0.0701096	0.0222012	0.0356339			0.073	-0.25419			136.8	0.410057	0.400664	0.185444	0.229367	0.0883542	0.128358	0.0462612	0.0629882	0.0209323	0.0289271	0.00017244	0.0147251
	0.10422	0.368785			137	-0.00074782	0.022139	0.377642	0.377305	0.199086	0.238886	0.107183	0.143484	0.0489531	0.070606	0.0221192	0.0358929			0.074	-0.2543			137	0.40838	0.402627	0.179407	0.230763	0.0927308	0.129224	0.0436463	0.0634356	0.0251542	0.0291378	0.00985879	0.0148337
	0.105053	0.369235			137.2	-0.00139012	0.0222015	0.379654	0.379079	0.200006	0.240306	0.107351	0.144438	0.0486738	0.0711019	0.0216444	0.0361518			0.074	-0.25411			137.2	0.414781	0.40458	0.190683	0.232155	0.0932229	0.130089	0.053121	0.0638827	0.0222416	0.0293483	0.00336689	0.0149422
	0.105886	0.369808			137.4	-0.00120207	0.0222631	0.382381	0.380843	0.201817	0.241722	0.108673	0.145392	0.0495733	0.0715975	0.0223566	0.0364107			0.075	-0.25378			137.4	0.41682	0.406521	0.190019	0.233543	0.0933225	0.130953	0.0446171	0.0643295	0.0207012	0.0295588	0.00636077	0.0150507
	0.106718	0.371088			137.6	-0.00168798	0.0223241	0.384759	0.382595	0.203196	0.243134	0.109025	0.146344	0.0498937	0.0720926	0.0220789	0.0366694			0.076	-0.25377			137.6	0.418994	0.40845	0.189859	0.234927	0.0920006	0.131816	0.0504906	0.0647759	0.0240754	0.0297692	0.00316769	0.0151592
	0.107551	0.372426			137.8	-0.00186263	0.0223842	0.386819	0.384337	0.204463	0.244541	0.109532	0.147294	0.0500136	0.0725874	0.0222205	0.036928			0.076	-0.25447			137.8	0.419399	0.410369	0.188294	0.236307	0.0927224	0.132677	0.0498086	0.0652221	0.0211148	0.0299795	0.00696546	0.0152677
	0.108383	0.373072			138	-0.00178384	0.0224436	0.389169	0.386067	0.20595	0.245944	0.110357	0.148243	0.0501828	0.0730818	0.0230123	0.0371865			0.077	-0.25476			138	0.425644	0.412276	0.190218	0.237682	0.0947741	0.133537	0.0498125	0.0656679	0.0208095	0.0301898	0.00356454	0.0153761
	0.109216	0.373449			138.2	-0.00160622	0.0225023	0.39146	0.387787	0.2073	0.247342	0.111139	0.14919	0.0510446	0.0735759	0.023059	0.037445			0.077	-0.25472			138.2	0.426778	0.414172	0.195534	0.239054	0.0937882	0.134396	0.049015	0.0661133	0.0213144	0.0303999	-0.00020647	0.0154846
	0.110049	0.373985			138.4	-0.00116793	0.0225603	0.394029	0.389497	0.208546	0.248736	0.112358	0.150136	0.0520862	0.0740695	0.0240296	0.0377033			0.078	-0.25471			138.4	0.42829	0.416057	0.196432	0.240422	0.0942264	0.135254	0.0496652	0.0665585	0.0174628	0.03061	0.00246876	0.015593
	0.110881	0.374533			138.6	-0.0008772	0.0226175	0.396099	0.391195	0.209894	0.250126	0.113358	0.151081	0.0524995	0.0745628	0.0241586	0.0379615			0.078	-0.25462			138.6	0.434446	0.417931	0.195605	0.241786	0.096302	0.13611	0.0475549	0.0670033	0.020584	0.0308201	0.00267673	0.0157014
	0.111714	0.374958			138.8	-0.00050175	0.022674	0.398548	0.392883	0.210947	0.251511	0.114571	0.152024	0.0530841	0.0750557	0.0245568	0.0382197			0.079	-0.25446			138.8	0.437368	0.419794	0.198409	0.243145	0.0976174	0.136965	0.0504728	0.0674478	0.0217805	0.03103	0.00697792	0.0158098
	0.112547	0.375178			139	-0.00062727	0.0227298	0.401268	0.394561	0.212299	0.252892	0.115891	0.152966	0.053776	0.0755482	0.0247255	0.0384777			0.079	-0.2543			139	0.438857	0.421646	0.199686	0.244501	0.0958922	0.137819	0.0506186	0.067892	0.0230141	0.0312399	0.0010559	0.0159181
	0.113379	0.375667			139.2	-0.00064776	0.0227849	0.403803	0.396228	0.213966	0.254269	0.116989	0.153906	0.0550896	0.0760403	0.0251063	0.0387356			0.08	-0.25428			139.2	0.439207	0.423487	0.199459	0.245853	0.0980297	0.138672	0.0512683	0.0683359	0.0241383	0.0314497	0.00344878	0.0160264
	0.114212	0.376237			139.4	-0.00076886	0.0228394	0.406223	0.397885	0.215281	0.255641	0.117352	0.154844	0.0558724	0.076532	0.0249104	0.0389935			0.08	-0.25376			139.4	0.43994	0.425318	0.202641	0.247201	0.100808	0.139523	0.0497752	0.0687794	0.0260662	0.0316594	0.00231785	0.0161347
	0.115045	0.377318			139.6	-0.00044605	0.0228931	0.408793	0.399531	0.217051	0.257009	0.118321	0.155782	0.056222	0.0770234	0.0252873	0.0392512			0.081	-0.25319			139.6	0.439632	0.427138	0.203883	0.248545	0.0994963	0.140373	0.0534032	0.0692226	0.0266647	0.031869	0.00612408	0.016243
	0.115877	0.378452			139.8	0.00012018	0.0229462	0.411491	0.401167	0.218952	0.258373	0.119704	0.156717	0.0568961	0.0775143	0.0255385	0.0395088			0.082	-0.25272			139.8	0.445428	0.428947	0.2061	0.249885	0.101022	0.141222	0.0551623	0.0696655	0.0233211	0.0320786	0.00356883	0.0163513
	0.11671	0.379033			140	0.00023796	0.0229986	0.413732	0.402793	0.220706	0.259733	0.120541	0.157652	0.0574993	0.078005	0.0257577	0.0397664			0.082	-0.25228			140	0.448896	0.430746	0.204685	0.251221	0.0985445	0.14207	0.0546238	0.0701081	0.0283302	0.0322881	0.0037083	0.0164596
	0.117542	0.379515			140.2	0.00018084	0.0230504	0.415739	0.404409	0.222033	0.261088	0.121243	0.158585	0.05772	0.0784952	0.0254155	0.0400238			0.083	-0.2517			140.2	0.450661	0.432534	0.204333	0.252553	0.100359	0.142916	0.0547275	0.0705504	0.0264055	0.0324975	0.00719291	0.0165678
	0.118375	0.380544			140.4	-0.00017196	0.0231015	0.418069	0.406015	0.223225	0.262439	0.12163	0.159516	0.0586603	0.078985	0.0250921	0.0402811			0.083	-0.25101			140.4	0.45496	0.434312	0.210604	0.253881	0.103027	0.143762	0.0518947	0.0709923	0.0234241	0.0327068	0.0057593	0.016676
	0.119208	0.382554			140.6	0.00034513	0.0231521	0.420521	0.40761	0.224806	0.263786	0.122792	0.160446	0.0590743	0.0794745	0.025418	0.0405384			0.084	-0.25008			140.6	0.454234	0.43608	0.209909	0.255206	0.106413	0.144605	0.0506465	0.0714339	0.0245265	0.0329161	0.00617737	0.0167842
	0.12004	0.38394			140.8	0.00076792	0.0232019	0.42283	0.409196	0.22642	0.265129	0.123932	0.161375	0.0596413	0.0799635	0.025776	0.0407955			0.084	-0.24929			140.8	0.455198	0.437837	0.210794	0.256526	0.108537	0.145448	0.0526083	0.0718752	0.0247209	0.0331253	0.00789779	0.0168924
	0.120873	0.384438			141	0.00176332	0.0232512	0.425383	0.410772	0.227996	0.266467	0.124911	0.162302	0.0602191	0.0804522	0.0263468	0.0410525			0.085	-0.24848			141	0.458266	0.439584	0.211164	0.257843	0.104083	0.14629	0.0557519	0.0723162	0.0250806	0.0333344	0.00540882	0.0170005
	0.121706	0.385387			141.2	0.00153649	0.0232998	0.426992	0.412338	0.229252	0.267802	0.125736	0.163228	0.0601699	0.0809406	0.0268086	0.0413095			0.085	-0.24743			141.2	0.462108	0.441321	0.218448	0.259156	0.108238	0.14713	0.0558901	0.0727568	0.0250047	0.0335434	0.00540078	0.0171087
	0.122538	0.385905			141.4	0.00184167	0.0233479	0.429403	0.413895	0.231054	0.269132	0.126842	0.164152	0.0608166	0.0814285	0.0274869	0.0415663			0.086	-0.24646			141.4	0.460887	0.443047	0.211928	0.260465	0.105672	0.147969	0.0566635	0.0731972	0.027613	0.0337524	0.00624835	0.0172168
	0.123371	0.385796			141.6	0.0013318	0.0233953	0.431276	0.415441	0.232156	0.270458	0.127449	0.165075	0.0604496	0.0819161	0.0272036	0.041823			0.086	-0.245			141.6	0.469347	0.444764	0.217969	0.26177	0.105035	0.148807	0.0553476	0.0736372	0.0288318	0.0339612	0.00607717	0.0173249
	0.124204	0.386619			141.8	0.00157551	0.0234422	0.433347	0.416978	0.233492	0.27178	0.128172	0.165996	0.0607198	0.0824032	0.0276218	0.0420797			0.087	-0.24337			141.8	0.467928	0.44647	0.220336	0.263071	0.105329	0.149643	0.0575838	0.0740769	0.0249887	0.03417	0.00287485	0.017433
	0.125036	0.388739			142	0.00183662	0.0234885	0.435426	0.418506	0.235127	0.273098	0.129165	0.166916	0.061248	0.0828901	0.0284864	0.0423362			0.088	-0.24165			142	0.473174	0.448167	0.219181	0.264369	0.111637	0.150479	0.0561775	0.0745163	0.0279704	0.0343788	0.00617397	0.017541
	0.125869	0.39084			142.2	0.00171391	0.0235342	0.437707	0.420024	0.236515	0.274411	0.130034	0.167835	0.0617186	0.0833765	0.0287517	0.0425927			0.088	-0.23981			142.2	0.472271	0.449854	0.222501	0.265663	0.106309	0.151313	0.060869	0.0749553	0.0243762	0.0345874	0.00464761	0.0176491
	0.126702	0.393009			142.4	0.00162141	0.0235793	0.439898	0.421532	0.238319	0.275721	0.131091	0.168752	0.0618542	0.0838625	0.0292885	0.042849			0.089	-0.23749			142.4	0.471544	0.45153	0.221942	0.266953	0.107564	0.152146	0.0623615	0.0753941	0.0236816	0.034796	0.00422388	0.0177571
	0.127534	0.39596			142.6	0.00164678	0.0236238	0.441829	0.423031	0.239858	0.277026	0.132397	0.169667	0.0621539	0.0843482	0.0294196	0.0431052			0.089	-0.23583			142.6	0.474081	0.453197	0.225187	0.268239	0.110583	0.152977	0.0596428	0.0758325	0.0279103	0.0350045	0.00511485	0.0178651
	0.128367	0.399502			142.8	0.00123542	0.0236679	0.444105	0.424521	0.241586	0.278328	0.133958	0.170582	0.0628739	0.0848335	0.0301416	0.0433614			0.09	-0.23358			142.8	0.480408	0.454855	0.228452	0.269521	0.111717	0.153808	0.0586245	0.0762706	0.0226238	0.0352129	0.00266582	0.0179731
	0.129199	0.403681			143	0.00091531	0.0237113	0.446074	0.426002	0.24315	0.279625	0.134941	0.171495	0.0636013	0.0853185	0.0304381	0.0436174			0.09	-0.23107			143	0.484115	0.456502	0.229422	0.2708	0.108602	0.154637	0.0572432	0.0767084	0.0262373	0.0354213	0.00667381	0.018081
	0.130032	0.408539			143.2	0.00104449	0.0237543	0.448147	0.427473	0.244997	0.280919	0.135846	0.172406	0.0642416	0.085803	0.0311987	0.0438733			0.091	-0.2287			143.2	0.484538	0.45814	0.226729	0.272075	0.113925	0.155465	0.0631691	0.0771458	0.0296345	0.0356296	0.00386274	0.018189
	0.130865	0.414465			143.4	0.00080906	0.0237967	0.449877	0.428935	0.246498	0.282208	0.136584	0.173316	0.0645233	0.0862872	0.0315001	0.0441292			0.091	-0.22647			143.4	0.486145	0.459769	0.229915	0.273346	0.115343	0.156292	0.0640478	0.077583	0.0280556	0.0358378	0.00470197	0.0182969
	0.131697	0.421712			143.6	0.00113636	0.0238386	0.451832	0.430388	0.248099	0.283493	0.137678	0.174225	0.0645559	0.086771	0.0320481	0.0443849			0.092	-0.22403			143.6	0.48849	0.461388	0.230236	0.274614	0.112659	0.157117	0.0607973	0.0780198	0.0245386	0.0360459	0.00890344	0.0184048
	0.13253	0.429142			143.8	0.00167059	0.0238799	0.453244	0.431832	0.249334	0.284774	0.138543	0.175132	0.065128	0.0872544	0.0322306	0.0446406			0.092	-0.22163			143.8	0.492425	0.462997	0.235416	0.275878	0.113192	0.157942	0.0605111	0.0784563	0.0264089	0.0362539	0.00402814	0.0185127
	0.133363	0.438032			144	0.00123972	0.0239207	0.455241	0.433267	0.250601	0.286052	0.138949	0.176038	0.0654852	0.0877375	0.0322195	0.0448961			0.093	-0.21891			144	0.495498	0.464598	0.234003	0.277138	0.115823	0.158765	0.0573289	0.0788925	0.0327195	0.0364619	0.010362	0.0186205
	0.134195	0.449287			144.2	0.00134849	0.0239611	0.456966	0.434693	0.25192	0.287325	0.139676	0.176942	0.0658901	0.0882202	0.0324562	0.0451516			0.094	-0.21596			144.2	0.491909	0.466188	0.233669	0.278394	0.114826	0.159587	0.0594389	0.0793284	0.0270828	0.0366698	0.00690085	0.0187284
	0.135028	0.462451			144.4	0.00199481	0.0240009	0.458867	0.43611	0.253268	0.288594	0.140402	0.177845	0.0665688	0.0887025	0.0328634	0.0454069			0.094	-0.21311			144.4	0.497078	0.46777	0.237365	0.279647	0.116485	0.160408	0.0611306	0.079764	0.0289669	0.0368776	0.00902539	0.0188362
	0.135861	0.477176			144.6	0.00223332	0.0240402	0.460573	0.437519	0.254669	0.28986	0.14139	0.178747	0.0666018	0.0891844	0.0333081	0.0456622			0.095	-0.21055			144.6	0.498343	0.469342	0.235694	0.280896	0.120596	0.161227	0.0616486	0.0801992	0.0308462	0.0370854	0.00435638	0.018944
	0.136693	0.493261			144.8	0.00292178	0.0240791	0.462598	0.438918	0.256033	0.291121	0.142269	0.179647	0.0672712	0.089666	0.0340174	0.0459173			0.095	-0.20734			144.8	0.503544	0.470905	0.240173	0.282142	0.114063	0.162046	0.061421	0.0806342	0.0264719	0.0372931	0.0013327	0.0190518
	0.137526	0.509526			145	0.00296903	0.0241174	0.464444	0.440309	0.25712	0.292379	0.142909	0.180546	0.0676435	0.0901471	0.0343616	0.0461724			0.096	-0.20458			145	0.500584	0.472459	0.243408	0.283384	0.121481	0.162863	0.0616915	0.0810688	0.0330482	0.0375007	0.00455558	0.0191596
	0.138358	0.527437			145.2	0.00213523	0.0241553	0.465978	0.441691	0.258068	0.293632	0.143201	0.181444	0.0677202	0.090628	0.0340753	0.0464273			0.096	-0.20203			145.2	0.504147	0.474004	0.235882	0.284622	0.121347	0.163679	0.0639812	0.0815031	0.0308632	0.0377082	0.00706869	0.0192673
	0.139191	0.547949			145.4	0.00229808	0.0241928	0.467805	0.443065	0.259652	0.294882	0.144091	0.18234	0.0686183	0.0911084	0.0343715	0.0466822			0.097	-0.19942			145.4	0.509819	0.47554	0.242737	0.285857	0.11955	0.164494	0.0622388	0.0819371	0.0293812	0.0379156	0.00493014	0.019375
	0.140024	0.570039			145.6	0.00215886	0.0242297	0.469525	0.44443	0.261283	0.296128	0.144901	0.183234	0.069221	0.0915885	0.0346651	0.0469369			0.097	-0.19693			145.6	0.508541	0.477067	0.24578	0.287088	0.119648	0.165308	0.066143	0.0823708	0.0278807	0.038123	0.00700337	0.0194827
	0.140856	0.591925			145.8	0.00203102	0.0242662	0.471347	0.445786	0.263238	0.297369	0.145518	0.184128	0.0693088	0.0920682	0.0349813	0.0471916			0.098	-0.19457			145.8	0.514113	0.478585	0.244935	0.288315	0.120563	0.16612	0.0635505	0.0828041	0.0302001	0.0383303	0.00642252	0.0195904
	0.141689	0.615818			146	0.00120542	0.0243023	0.472901	0.447134	0.264927	0.298607	0.146007	0.185019	0.0694236	0.0925475	0.0347059	0.0474461			0.098	-0.19206			146	0.513827	0.480095	0.246714	0.289539	0.122202	0.166931	0.063464	0.0832372	0.030014	0.0385375	0.00723714	0.0196981
	0.142522	0.640845			146.2	0.00065043	0.0243379	0.474271	0.448474	0.266028	0.299842	0.146433	0.18591	0.0690276	0.0930264	0.0340221	0.0477006			0.099	-0.19021			146.2	0.513618	0.481595	0.246296	0.290759	0.125896	0.167741	0.0664959	0.0836699	0.0320285	0.0387446	0.0083316	0.0198057
	0.143354	0.667698			146.4	0.00075526	0.024373	0.475438	0.449805	0.267793	0.301072	0.147176	0.186799	0.069112	0.093505	0.033787	0.047955			0.1	-0.18771			146.4	0.515628	0.483087	0.250619	0.291976	0.123518	0.16855	0.066663	0.0841023	0.0327619	0.0389517	0.00781661	0.0199133
	0.144187	0.696042			146.6	0.00092861	0.0244077	0.477023	0.451128	0.268992	0.302298	0.148168	0.187687	0.0696973	0.0939833	0.0336633	0.0482092			0.1	-0.18528			146.6	0.520327	0.48457	0.251699	0.293189	0.125704	0.169358	0.0641808	0.0845344	0.032923	0.0391587	0.00585389	0.020021
	0.14502	0.726567			146.8	0.00036967	0.024442	0.478241	0.452443	0.270004	0.303521	0.148564	0.188573	0.0696275	0.0944611	0.033567	0.0484634			0.101	-0.18275			146.8	0.525888	0.486044	0.250708	0.294398	0.125251	0.170164	0.0618984	0.0849662	0.0297755	0.0393656	0.00582713	0.0201285
	0.145852	0.757611			147	8.576e-05	0.0244759	0.479597	0.45375	0.271213	0.30474	0.148931	0.189458	0.069794	0.0949386	0.0338152	0.0487175			0.101	-0.18021			147	0.523683	0.48751	0.254949	0.295604	0.127147	0.17097	0.0700136	0.0853977	0.0334825	0.0395725	0.00855583	0.0202361
	0.146685	0.78704			147.2	0.00020298	0.0245093	0.481477	0.455048	0.272773	0.305955	0.149617	0.190342	0.0701227	0.0954157	0.0342165	0.0489714			0.102	-0.17781			147.2	0.524319	0.488967	0.252266	0.296807	0.126482	0.171774	0.0645672	0.0858289	0.0300245	0.0397793	0.00812423	0.0203437
	0.147518	0.817996			147.4	0.00034736	0.0245423	0.482999	0.456339	0.274037	0.307166	0.151157	0.191224	0.0707268	0.0958924	0.0347264	0.0492253			0.102	-0.1756			147.4	0.525908	0.490415	0.256611	0.298006	0.126199	0.172577	0.0671764	0.0862597	0.0308593	0.0399859	0.00342274	0.0204512
	0.14835	0.851627			147.6	0.00054124	0.024575	0.484756	0.457621	0.275279	0.308373	0.151888	0.192105	0.0712452	0.0963688	0.0349572	0.0494791			0.103	-0.17354			147.6	0.527316	0.491856	0.257605	0.299202	0.127322	0.173379	0.069962	0.0866903	0.0350864	0.0401926	0.00498986	0.0205587
	0.149183	0.885845			147.8	0.00114065	0.0246072	0.486345	0.458896	0.276681	0.309577	0.152833	0.192985	0.0717409	0.0968448	0.0351169	0.0497327			0.103	-0.17139			147.8	0.530656	0.493287	0.261464	0.300394	0.134336	0.174179	0.0707238	0.0871205	0.0289173	0.0403991	0.0105074	0.0206662
	0.150015	0.92			148	0.00134022	0.024639	0.488591	0.460162	0.278378	0.310777	0.153923	0.193863	0.0726613	0.0973204	0.0354913	0.0499863			0.104	-0.16926			148	0.533426	0.494711	0.266096	0.301582	0.129304	0.174979	0.0663481	0.0875504	0.0324282	0.0406056	0.00767308	0.0207737
	0.150848	0.955049			148.2	0.00156985	0.0246704	0.489871	0.461421	0.279891	0.311973	0.154855	0.19474	0.0734404	0.0977957	0.0357505	0.0502398			0.104	-0.167			148.2	0.530744	0.496126	0.261925	0.302767	0.130494	0.175777	0.0701345	0.08798	0.0294185	0.040812	0.0066092	0.0208811
	0.151681	0.991089			148.4	0.00198974	0.0247014	0.491916	0.462671	0.281153	0.313166	0.155803	0.195615	0.0741344	0.0982705	0.0357374	0.0504932			0.105	-0.16469			148.4	0.53499	0.497533	0.261584	0.303949	0.137954	0.176574	0.0657244	0.0884093	0.0348553	0.0410183	0.0120397	0.0209886
	0.152513	1.02873			148.6	0.00135214	0.024732	0.49354	0.463914	0.282522	0.314354	0.156234	0.196489	0.0741453	0.0987451	0.0354896	0.0507464			0.106	-0.16258			148.6	0.536348	0.498932	0.261447	0.305127	0.126476	0.17737	0.0697267	0.0888383	0.0348564	0.0412245	0.00665802	0.021096
	0.153346	1.06812			148.8	0.00190933	0.0247623	0.495703	0.465149	0.284065	0.315539	0.157377	0.197362	0.0751221	0.0992192	0.0357664	0.0509996			0.106	-0.16008			148.8	0.537526	0.500322	0.266624	0.306302	0.131917	0.178165	0.0679595	0.089267	0.0307549	0.0414307	0.0108463	0.0212034
	0.154179	1.10608			149	0.00158445	0.0247922	0.49762	0.466377	0.285849	0.316721	0.158163	0.198234	0.0758499	0.099693	0.0358741	0.0512527			0.107	-0.15767			149	0.541415	0.501705	0.265389	0.307473	0.13576	0.178959	0.0699431	0.0896953	0.0306514	0.0416368	0.0100876	0.0213107
	0.155011	1.14477			149.2	0.00128093	0.0248217	0.49917	0.467597	0.287364	0.317898	0.158851	0.199104	0.0761839	0.100166	0.0358352	0.0515057			0.107	-0.15531			149.2	0.539849	0.503079	0.266369	0.308641	0.132678	0.179751	0.0714161	0.0901234	0.0340314	0.0418428	0.0067609	0.0214181
	0.155844	1.185			149.4	0.00164004	0.0248509	0.50065	0.468809	0.289289	0.319072	0.159978	0.199972	0.0768499	0.10064	0.0362837	0.0517586			0.108	-0.15293			149.4	0.546825	0.504445	0.267054	0.309805	0.136473	0.180543	0.071494	0.0905511	0.0321016	0.0420488	0.0095402	0.0215254
	0.156677	1.22622			149.6	0.00200593	0.0248796	0.502885	0.470014	0.291364	0.320243	0.161186	0.20084	0.077463	0.101112	0.0371536	0.0520114			0.108	-0.15031			149.6	0.542217	0.505804	0.268499	0.310966	0.1342	0.181333	0.0739349	0.0909785	0.0305307	0.0422546	0.0082379	0.0216327
	0.157509	1.26871			149.8	0.00160314	0.0249081	0.503732	0.471211	0.292668	0.321409	0.16188	0.201706	0.0773257	0.101585	0.0369281	0.052264			0.109	-0.14724			149.8	0.547819	0.507154	0.272782	0.312124	0.134643	0.182122	0.0710151	0.0914057	0.0333185	0.0424604	0.00648272	0.02174
	0.158342	1.30978			150	0.00134634	0.0249361	0.50468	0.472401	0.293672	0.322572	0.161756	0.202571	0.0769752	0.102056	0.0362536	0.0525166			0.109	-0.14452			150	0.548923	0.508497	0.271317	0.313278	0.138858	0.18291	0.0710859	0.0918325	0.0352507	0.0426662	0.0103645	0.0218473
	0.159175	1.35175			150.2	0.00211076	0.0249639	0.50578	0.473583	0.294835	0.323732	0.162574	0.203434	0.0769614	0.102528	0.0362209	0.0527691			0.11	-0.14236			150.2	0.548394	0.509831	0.272781	0.314429	0.136812	0.183696	0.0671855	0.092259	0.0322736	0.0428718	0.00644737	0.0219546
	0.160007	1.39521			150.4	0.0026022	0.0249912	0.507268	0.474758	0.296362	0.324887	0.163481	0.204296	0.077477	0.102999	0.0369547	0.0530215			0.11	-0.13993			150.4	0.551425	0.511158	0.278255	0.315577	0.136356	0.184482	0.0719547	0.0926851	0.0342843	0.0430774	0.0099529	0.0220618
	0.16084	1.43638			150.6	0.00283609	0.0250183	0.509031	0.475926	0.297681	0.32604	0.164632	0.205157	0.0782017	0.10347	0.0376531	0.0532738			0.111	-0.13754			150.6	0.556743	0.512477	0.277781	0.316721	0.134686	0.185266	0.0766919	0.093111	0.0312797	0.0432829	0.0144699	0.022169
	0.161672	1.48008			150.8	0.00262631	0.025045	0.510289	0.477086	0.298991	0.327188	0.165693	0.206016	0.0786585	0.103941	0.0382875	0.053526			0.112	-0.13532			150.8	0.551646	0.513789	0.278428	0.317862	0.140155	0.18605	0.0730205	0.0935366	0.0383872	0.0434883	0.0106615	0.0222762
	0.162505	1.52433			151	0.0028184	0.0250714	0.512401	0.478239	0.300849	0.328333	0.166996	0.206874	0.0796219	0.104411	0.0391409	0.0537781			0.112	-0.13304			151	0.556047	0.515093	0.280043	0.318999	0.138116	0.186832	0.0733861	0.0939619	0.034893	0.0436937	0.0106732	0.0223834
	0.163338	1.56973			151.2	0.00276461	0.0250974	0.513754	0.479385	0.30197	0.329475	0.167864	0.207731	0.0803451	0.104881	0.0394724	0.0540301			0.113	-0.13058			151.2	0.560918	0.516389	0.279999	0.320133	0.141026	0.187613	0.0786127	0.0943868	0.0356071	0.0438989	0.008515	0.0224906
	0.16417	1.61676			151.4	0.00285176	0.0251231	0.514858	0.480524	0.303094	0.330613	0.169079	0.208586	0.0808038	0.10535	0.0399809	0.0542821			0.113	-0.12856			151.4	0.560018	0.517678	0.281183	0.321264	0.139426	0.188392	0.073777	0.0948115	0.0352231	0.0441041	0.0113547	0.0225977
	0.165003	1.66224			151.6	0.00275408	0.0251485	0.516525	0.481656	0.304314	0.331747	0.169396	0.20944	0.0813193	0.105819	0.0401008	0.0545339			0.114	-0.12649			151.6	0.563932	0.518959	0.283097	0.322392	0.141149	0.189171	0.0720428	0.0952358	0.0344219	0.0443093	0.0124881	0.0227048
	0.165836	1.70809			151.8	0.00286067	0.0251736	0.517694	0.482781	0.305394	0.332878	0.170338	0.210293	0.0817519	0.106288	0.0400452	0.0547856			0.114	-0.1244			151.8	0.561687	0.520233	0.288327	0.323516	0.143678	0.189949	0.0757743	0.0956598	0.040619	0.0445143	0.0153245	0.0228119
	0.166668	1.75214			152	0.00275161	0.0251984	0.5191	0.483898	0.306997	0.334005	0.171178	0.211144	0.0824511	0.106756	0.0402931	0.0550372			0.115	-0.12229			152	0.563066	0.521499	0.282682	0.324637	0.145087	0.190725	0.0799246	0.0960836	0.0383165	0.0447193	0.0135216	0.022919
	0.167501	1.79808			152.2	0.00211901	0.0252229	0.519991	0.485009	0.308014	0.335129	0.171778	0.211994	0.0827809	0.107224	0.0401111	0.0552887			0.115	-0.12017			152.2	0.563973	0.522758	0.286966	0.325755	0.145124	0.1915	0.0765485	0.096507	0.0349016	0.0449242	0.0115551	0.0230261
	0.168334	1.84183			152.4	0.0018611	0.025247	0.521182	0.486113	0.309164	0.336249	0.172443	0.212843	0.082673	0.107692	0.0396558	0.0555401			0.116	-0.11823			152.4	0.571337	0.524009	0.287153	0.326869	0.148625	0.192275	0.0797651	0.0969301	0.036123	0.045129	0.0117349	0.0231331
	0.169166	1.88431			152.6	0.00087728	0.0252709	0.521894	0.48721	0.310447	0.337366	0.172528	0.213691	0.0825486	0.108159	0.0393273	0.0557915			0.116	-0.11665			152.6	0.569907	0.525253	0.289766	0.327981	0.147123	0.193048	0.0756188	0.0973529	0.0392576	0.0453338	0.0146788	0.0232401
	0.169999	1.92609			152.8	0.00108657	0.0252945	0.523244	0.4883	0.311931	0.338479	0.173585	0.214537	0.0833741	0.108626	0.0394696	0.0560427			0.117	-0.11535			152.8	0.568869	0.52649	0.287505	0.329089	0.147741	0.19382	0.0816021	0.0977754	0.0329339	0.0455385	0.0122398	0.0233471
	0.170831	1.96699			153	0.00083318	0.0253177	0.524333	0.489383	0.31324	0.339589	0.173559	0.215382	0.0828942	0.109092	0.0393314	0.0562938			0.118	-0.11437			153	0.571698	0.52772	0.292779	0.330193	0.144221	0.19459	0.0799056	0.0981976	0.035432	0.0457431	0.00942874	0.0234541
	0.171664	2.00751			153.2	0.00086025	0.0253407	0.52572	0.49046	0.314346	0.340695	0.174007	0.216225	0.0830747	0.109558	0.0391794	0.0565449			0.118	-0.11356			153.2	0.571437	0.528943	0.296589	0.331295	0.14501	0.19536	0.0765471	0.0986195	0.0375891	0.0459476	0.00903022	0.0235611
	0.172497	2.0464			153.4	0.0012968	0.0253634	0.526894	0.49153	0.315944	0.341798	0.174625	0.217067	0.0831706	0.110024	0.0393515	0.0567958			0.119	-0.11276			153.4	0.572556	0.530158	0.295149	0.332393	0.151368	0.196128	0.0751078	0.099041	0.0357766	0.0461521	0.011993	0.023668
	0.173329	2.08328			153.6	0.00182279	0.0253859	0.528407	0.492593	0.317399	0.342897	0.175539	0.217908	0.0836214	0.11049	0.0400133	0.0570466			0.119	-0.11188			153.6	0.578203	0.531367	0.295788	0.333488	0.148448	0.196896	0.0823081	0.0994623	0.0377289	0.0463564	0.00999361	0.023775
	0.174162	2.1202			153.8	0.00128734	0.025408	0.529117	0.493649	0.318482	0.343993	0.17569	0.218748	0.0834607	0.110955	0.0400087	0.0572974			0.12	-0.11093			153.8	0.577043	0.532568	0.297048	0.33458	0.14914	0.197662	0.0779734	0.0998833	0.0385518	0.0465607	0.00881034	0.0238819
	0.174995	2.15358			154	0.00189312	0.0254299	0.530791	0.4947	0.320099	0.345086	0.176428	0.219586	0.0836472	0.111419	0.0405216	0.057548			0.12	-0.11021			154	0.580324	0.533762	0.298912	0.335669	0.154286	0.198427	0.0816483	0.100304	0.0365167	0.046765	0.0150071	0.0239888
	0.175827	2.18489			154.2	0.0024685	0.0254515	0.531837	0.495743	0.321383	0.346175	0.177886	0.220423	0.0842627	0.111884	0.041035	0.0577986			0.121	-0.10918			154.2	0.583385	0.53495	0.295987	0.336754	0.149994	0.199191	0.0793911	0.100724	0.039353	0.0469691	0.0138452	0.0240956
	0.17666	2.21414			154.4	0.00285712	0.0254728	0.533447	0.49678	0.322992	0.347261	0.179315	0.221259	0.0851283	0.112348	0.042316	0.058049			0.121	-0.1082			154.4	0.57961	0.53613	0.298988	0.337836	0.151825	0.199954	0.0787885	0.101144	0.0386081	0.0471732	0.00925142	0.0242025
	0.177493	2.24182			154.6	0.00342495	0.0254938	0.535013	0.49781	0.324606	0.348343	0.180761	0.222093	0.0859932	0.112811	0.0432103	0.0582994			0.122	-0.10756			154.6	0.582578	0.537303	0.302527	0.338916	0.152449	0.200716	0.0804027	0.101564	0.037997	0.0473772	0.0144591	0.0243093
	0.178325	2.26799			154.8	0.00341432	0.0255146	0.536229	0.498835	0.326091	0.349422	0.181694	0.222927	0.0866159	0.113274	0.0435928	0.0585496			0.122	-0.10724			154.8	0.585242	0.53847	0.302406	0.339992	0.151893	0.201477	0.0834531	0.101984	0.0374266	0.0475812	0.0134901	0.0244161
	0.179158	2.29173			155	0.00368479	0.0255352	0.537497	0.499852	0.327393	0.350498	0.182601	0.223758	0.0870329	0.113737	0.0435957	0.0587998			0.123	-0.10679			155	0.586074	0.53963	0.304991	0.341065	0.153998	0.202236	0.0860836	0.102403	0.039498	0.047785	0.0115339	0.0245229
	0.179991	2.31289			155.2	0.00349625	0.0255555	0.538149	0.500864	0.328334	0.35157	0.183198	0.224589	0.0874149	0.1142	0.0439669	0.0590498			0.124	-0.10654			155.2	0.586248	0.540783	0.30618	0.342134	0.154302	0.202995	0.0829392	0.102821	0.0359438	0.0479888	0.0153109	0.0246297
	0.180823	2.33078			155.4	0.00383733	0.0255755	0.5396	0.501869	0.329764	0.352639	0.184436	0.225418	0.0880794	0.114662	0.0446845	0.0592998			0.124	-0.10656			155.4	0.58905	0.541929	0.307254	0.343201	0.154286	0.203752	0.080002	0.10324	0.0418842	0.0481926	0.00904357	0.0247364
	0.181656	2.34828			155.6	0.00358355	0.0255953	0.540752	0.502868	0.330803	0.353705	0.185416	0.226246	0.0883808	0.115124	0.0447118	0.0595497			0.125	-0.10671			155.6	0.588869	0.543069	0.304998	0.344264	0.156637	0.204508	0.0789725	0.103658	0.0367147	0.0483962	0.010853	0.0248432
	0.182488	2.36395			155.8	0.0034907	0.0256148	0.542094	0.50386	0.33232	0.354767	0.186596	0.227073	0.0892309	0.115585	0.0447433	0.0597994			0.125	-0.1067			155.8	0.593056	0.544202	0.305907	0.345325	0.157153	0.205263	0.0829861	0.104076	0.0425296	0.0485998	0.0139731	0.0249499
	0.183321	2.3768			156	0.00378395	0.0256341	0.543095	0.504847	0.334317	0.355826	0.188169	0.227898	0.0900428	0.116047	0.0452918	0.0600491			0.126	-0.1065			156	0.59061	0.545329	0.310267	0.346382	0.159339	0.206017	0.0807412	0.104494	0.0371441	0.0488032	0.0111374	0.0250566
	0.184154	2.39009			156.2	0.00348735	0.0256532	0.543644	0.505827	0.335678	0.356882	0.188843	0.228722	0.0903902	0.116507	0.0454308	0.0602987			0.126	-0.10635			156.2	0.591597	0.546448	0.311262	0.347436	0.161087	0.20677	0.0912012	0.104911	0.0368535	0.0490067	0.0129194	0.0251633
	0.184986	2.39928			156.4	0.00351887	0.025672	0.544644	0.506801	0.337307	0.357934	0.189668	0.229545	0.0904894	0.116968	0.0451845	0.0605482			0.127	-0.10587			156.4	0.593629	0.547562	0.314727	0.348487	0.15922	0.207522	0.0839823	0.105328	0.0425761	0.04921	0.0143626	0.0252699
	0.185819	2.40812			156.6	0.00323319	0.0256906	0.545138	0.507769	0.33856	0.358984	0.190379	0.230367	0.0909458	0.117428	0.0450783	0.0607976			0.127	-0.10528			156.6	0.596154	0.548669	0.314179	0.349535	0.158677	0.208273	0.0837273	0.105745	0.0361205	0.0494133	0.0143358	0.0253765
	0.186652	2.41445			156.8	0.00370423	0.025709	0.546158	0.508731	0.339794	0.360029	0.19094	0.231187	0.0916063	0.117887	0.0450738	0.0610469			0.128	-0.10495			156.8	0.600391	0.549769	0.312336	0.35058	0.157922	0.209023	0.0877945	0.106161	0.041214	0.0496165	0.0143851	0.0254832
	0.187484	2.41917			157	0.00380839	0.0257271	0.54717	0.509687	0.341325	0.361072	0.191506	0.232006	0.0917119	0.118347	0.044981	0.061296			0.128	-0.10478			157	0.600194	0.550863	0.319763	0.351622	0.160711	0.209771	0.0850231	0.106577	0.0412361	0.0498196	0.0132881	0.0255898
	0.188317	2.42376			157.2	0.00375095	0.025745	0.548361	0.510638	0.342616	0.362111	0.192526	0.232824	0.0924989	0.118806	0.0451639	0.0615451			0.129	-0.10471			157.2	0.599239	0.551951	0.322308	0.352661	0.161115	0.210519	0.0832652	0.106993	0.0369235	0.0500227	0.0149387	0.0256963
	0.18915	2.42531			157.4	0.00393491	0.0257627	0.549307	0.511582	0.34392	0.363147	0.193247	0.233641	0.0929428	0.119264	0.0457646	0.0617941			0.13	-0.10466			157.4	0.599199	0.553032	0.319713	0.353697	0.162608	0.211265	0.0838183	0.107409	0.0432317	0.0502257	0.0143798	0.0258029
	0.189982	2.42528			157.6	0.00378257	0.0257802	0.550494	0.51252	0.345189	0.36418	0.194132	0.234456	0.0935844	0.119723	0.0462445	0.0620431			0.13	-0.10448			157.6	0.60059	0.554107	0.322162	0.35473	0.160971	0.21201	0.0879834	0.107824	0.0414945	0.0504286	0.0113232	0.0259094
	0.190815	2.42383			157.8	0.00391034	0.0257974	0.551507	0.513453	0.346694	0.36521	0.194794	0.23527	0.0937475	0.120181	0.0464123	0.0622919			0.131	-0.1041			157.8	0.605753	0.555175	0.322214	0.35576	0.165283	0.212754	0.0882077	0.108239	0.0412424	0.0506314	0.0164939	0.026016
	0.191647	2.42038			158	0.00423892	0.0258144	0.552356	0.514379	0.34819	0.366236	0.19599	0.236083	0.0943303	0.120638	0.0471012	0.0625406			0.131	-0.10338			158	0.597116	0.556238	0.321713	0.356787	0.163274	0.213498	0.0857576	0.108653	0.0415098	0.0508342	0.0151115	0.0261225
	0.19248	2.41664			158.2	0.00451543	0.0258313	0.552746	0.5153	0.349007	0.36726	0.19692	0.236894	0.0943488	0.121095	0.0473726	0.0627892			0.132	-0.10273			158.2	0.605121	0.557294	0.325679	0.35781	0.163697	0.21424	0.0863029	0.109068	0.0396901	0.0510368	0.0141686	0.0262289
	0.193313	2.41116			158.4	0.00481491	0.0258479	0.554139	0.516216	0.35059	0.36828	0.197704	0.237704	0.0950917	0.121552	0.0482123	0.0630377			0.132	-0.10216			158.4	0.605683	0.558344	0.325649	0.358831	0.163982	0.21498	0.0856024	0.109482	0.0388348	0.0512394	0.0128316	0.0263354
	0.194145	2.40416			158.6	0.00464443	0.0258643	0.55448	0.517125	0.351613	0.369296	0.198609	0.238513	0.0953333	0.122009	0.0482219	0.0632861			0.133	-0.10154			158.6	0.605818	0.559388	0.326624	0.359849	0.165696	0.21572	0.085755	0.109895	0.0477967	0.051442	0.0149512	0.0264418
	0.194978	2.39622			158.8	0.00424239	0.0258805	0.555078	0.518029	0.352487	0.37031	0.199129	0.239321	0.0957389	0.122465	0.0482431	0.0635344			0.133	-0.10076			158.8	0.609699	0.560426	0.330291	0.360864	0.165931	0.216459	0.0921394	0.110309	0.0409357	0.0516445	0.0177707	0.0265483
	0.195811	2.38667			159	0.00419179	0.0258965	0.555758	0.518927	0.353127	0.371321	0.199951	0.240128	0.0957888	0.122921	0.0482999	0.0637827			0.134	-0.10002			159	0.610626	0.561458	0.329289	0.361876	0.168895	0.217197	0.0900475	0.110722	0.0408814	0.0518468	0.0143288	0.0266547
	0.196643	2.37568			159.2	0.00403696	0.0259123	0.556784	0.51982	0.353829	0.372328	0.200306	0.240933	0.0962078	0.123376	0.0489858	0.0640308			0.134	-0.09917			159.2	0.61069	0.562483	0.329884	0.362885	0.167394	0.217933	0.0918594	0.111135	0.040133	0.0520492	0.0139235	0.0267611
	0.197476	2.36391			159.4	0.00378649	0.0259279	0.557607	0.520707	0.354675	0.373332	0.201093	0.241737	0.0965083	0.123831	0.0491472	0.0642788			0.135	-0.09839			159.4	0.610808	0.563503	0.332586	0.363891	0.169651	0.218669	0.0898767	0.111547	0.0433718	0.0522514	0.0145295	0.0268674
	0.198309	2.35051			159.6	0.00358687	0.0259433	0.558492	0.521588	0.355741	0.374333	0.202135	0.242539	0.0969991	0.124286	0.0491943	0.0645268			0.136	-0.09773			159.6	0.616197	0.564517	0.33469	0.364894	0.170665	0.219403	0.0894996	0.111959	0.0438577	0.0524536	0.0198483	0.0269738
	0.199141	2.33495			159.8	0.00376531	0.0259585	0.55978	0.522464	0.357717	0.375331	0.203331	0.243341	0.0979074	0.12474	0.0497732	0.0647746			0.136	-0.09683			159.8	0.617198	0.565525	0.33013	0.365894	0.171043	0.220137	0.0913318	0.112371	0.0426364	0.0526557	0.0146985	0.0270801
	0.199974	2.31847			160	0.00374205	0.0259735	0.560588	0.523335	0.35896	0.376326	0.203911	0.244141	0.0981093	0.125194	0.0501044	0.0650224			0.137	-0.09591			160	0.613188	0.566527	0.331325	0.366891	0.170176	0.220869	0.0913145	0.112783	0.0431974	0.0528577	0.0156704	0.0271864
	0.200807	2.30274			160.2	0.0035076	0.0259884	0.561442	0.5242	0.359874	0.377318	0.204405	0.24494	0.0982949	0.125648	0.049752	0.06527			0.137	-0.09486			160.2	0.612901	0.567523	0.339919	0.367885	0.173315	0.2216	0.0927519	0.113194	0.0429726	0.0530596	0.0180545	0.0272927
	0.201639	2.28445			160.4	0.00336898	0.026003	0.562598	0.52506	0.361022	0.378307	0.205215	0.245738	0.0985374	0.126101	0.0494257	0.0655176			0.138	-0.09375			160.4	0.61483	0.568514	0.338639	0.368877	0.174923	0.22233	0.0904216	0.113605	0.0436844	0.0532615	0.0179303	0.027399
	0.202472	2.26619			160.6	0.00265438	0.0260175	0.56314	0.525914	0.36189	0.379292	0.205649	0.246535	0.0985869	0.126554	0.0491635	0.065765			0.138	-0.09278			160.6	0.612068	0.569498	0.337927	0.369865	0.172103	0.223059	0.0945507	0.114016	0.0421138	0.0534633	0.0142561	0.0275052
	0.203304	2.24748			160.8	0.00278792	0.0260318	0.564305	0.526763	0.363203	0.380275	0.206026	0.24733	0.098826	0.127007	0.0492235	0.0660124			0.139	-0.09208			160.8	0.613782	0.570477	0.34083	0.370851	0.173144	0.223787	0.0988247	0.114426	0.0437906	0.0536651	0.0177175	0.0276114
	0.204137	2.22618			161	0.00251115	0.0260459	0.565301	0.527607	0.364526	0.381254	0.207043	0.248124	0.0991173	0.127459	0.0491799	0.0662597			0.139	-0.09116			161	0.617236	0.57145	0.340193	0.371834	0.174202	0.224514	0.0904836	0.114836	0.0435551	0.0538667	0.0201068	0.0277176
	0.20497	2.20497			161.2	0.00233528	0.0260599	0.566097	0.528446	0.365428	0.382231	0.207133	0.248917	0.0987822	0.127911	0.0488828	0.0665069			0.14	-0.0902			161.2	0.620144	0.572418	0.343632	0.372814	0.177024	0.22524	0.0931261	0.115246	0.0432707	0.0540683	0.0177474	0.0278239
	0.205802	2.18177			161.4	0.00232217	0.0260737	0.56726	0.529279	0.366639	0.383204	0.207734	0.249708	0.0988424	0.128363	0.0484263	0.0667539			0.14	-0.0893			161.4	0.620301	0.573379	0.342953	0.373791	0.17656	0.225965	0.0956866	0.115656	0.0444006	0.0542698	0.0159397	0.02793
	0.206635	2.15921			161.6	0.00236399	0.0260873	0.568028	0.530107	0.368032	0.384174	0.208423	0.250499	0.0988665	0.128814	0.048296	0.0670009			0.141	-0.08833			161.6	0.617151	0.574336	0.344093	0.374765	0.1783	0.226689	0.0974297	0.116065	0.0489382	0.0544713	0.0191809	0.0280362
	0.207468	2.13499			161.8	0.00243711	0.0261007	0.568744	0.53093	0.369749	0.385142	0.209294	0.251288	0.099082	0.129265	0.048539	0.0672478			0.142	-0.08728			161.8	0.622083	0.575286	0.340802	0.375736	0.176977	0.227412	0.0965682	0.116474	0.045799	0.0546726	0.0150812	0.0281423
	0.2083	2.11102			162	0.00233904	0.026114	0.569502	0.531748	0.371389	0.386106	0.210429	0.252076	0.0998711	0.129715	0.0490538	0.0674946			0.142	-0.08626			162	0.61926	0.576231	0.345693	0.376704	0.176897	0.228133	0.09518	0.116883	0.0430903	0.0548739	0.0157298	0.0282484
	0.209133	2.08666			162.2	0.00238016	0.0261271	0.569915	0.532561	0.372681	0.387067	0.211132	0.252863	0.100262	0.130165	0.0493277	0.0677413			0.143	-0.08534			162.2	0.624456	0.577171	0.346933	0.37767	0.180064	0.228854	0.094505	0.117291	0.0455349	0.0550751	0.0175472	0.0283545
	0.209966	2.06303			162.4	0.002201	0.02614	0.570821	0.533368	0.374316	0.388025	0.211978	0.253648	0.100997	0.130615	0.0494785	0.0679879			0.143	-0.08485			162.4	0.62098	0.578105	0.347784	0.378633	0.178827	0.229573	0.0909941	0.117699	0.049239	0.0552763	0.017219	0.0284606
	0.210798	2.03835			162.6	0.00239046	0.0261528	0.571176	0.534171	0.375655	0.388981	0.213449	0.254432	0.101607	0.131065	0.0497375	0.0682344			0.144	-0.08388			162.6	0.628413	0.579034	0.351085	0.379593	0.18079	0.230292	0.0984741	0.118107	0.0478354	0.0554774	0.0125057	0.0285666
	0.211631	2.01374			162.8	0.00257651	0.0261654	0.57224	0.534969	0.377181	0.389933	0.214704	0.255216	0.102627	0.131514	0.0503241	0.0684808			0.144	-0.08297			162.8	0.625318	0.579957	0.352365	0.38055	0.184211	0.231009	0.0974532	0.118514	0.0434982	0.0556784	0.0171705	0.0286727
	0.212463	1.98881			163	0.00362899	0.0261779	0.573244	0.535762	0.378811	0.390882	0.216073	0.255997	0.103711	0.131963	0.0513356	0.0687271			0.145	-0.08205			163	0.626559	0.580875	0.355619	0.381504	0.180806	0.231726	0.0965005	0.118921	0.0442063	0.0558793	0.0201194	0.0287787
	0.213296	1.96463			163.2	0.00386346	0.0261902	0.574116	0.536549	0.379805	0.391829	0.216892	0.256778	0.104716	0.132411	0.0513122	0.0689733			0.145	-0.08115			163.2	0.62822	0.581787	0.354075	0.382456	0.182157	0.232441	0.100723	0.119328	0.0496811	0.0560801	0.0192893	0.0288847
	0.214129	1.94026			163.4	0.00363142	0.0262023	0.574187	0.537332	0.381452	0.392772	0.218132	0.257557	0.105633	0.132859	0.051597	0.0692195			0.146	-0.08035			163.4	0.630921	0.582694	0.355843	0.383405	0.181577	0.233156	0.101798	0.119735	0.0494753	0.0562809	0.0149736	0.0289907
	0.214961	1.91553			163.6	0.0041664	0.0262143	0.574908	0.53811	0.383256	0.393713	0.219528	0.258336	0.10664	0.133307	0.0523525	0.0694655			0.146	-0.07965			163.6	0.632251	0.583596	0.35732	0.384351	0.186355	0.233869	0.0956756	0.120141	0.0449613	0.0564816	0.0159241	0.0290967
	0.215794	1.89055			163.8	0.00408472	0.0262262	0.575452	0.538883	0.384319	0.39465	0.220175	0.259113	0.107007	0.133754	0.0526615	0.0697114			0.147	-0.07871			163.8	0.632083	0.584493	0.363393	0.385294	0.18089	0.234581	0.0986146	0.120547	0.0492998	0.0566823	0.0143756	0.0292026
	0.216627	1.86648			164	0.00383071	0.0262379	0.57617	0.539652	0.385322	0.395585	0.220762	0.259889	0.107525	0.134201	0.0527189	0.0699572			0.148	-0.07804			164	0.629407	0.585384	0.361656	0.386235	0.183942	0.235292	0.100347	0.120953	0.0502665	0.0568828	0.0181931	0.0293085
	0.217459	1.84203			164.2	0.00429799	0.0262495	0.576761	0.540415	0.386498	0.396516	0.222066	0.260663	0.108003	0.134648	0.0530402	0.070203			0.148	-0.07743			164.2	0.633652	0.586271	0.359062	0.387173	0.183174	0.236002	0.0994911	0.121358	0.0442002	0.0570833	0.0180229	0.0294144
	0.218292	1.81869			164.4	0.00461556	0.0262609	0.577616	0.541174	0.387851	0.397445	0.22313	0.261437	0.108124	0.135094	0.0534164	0.0704486			0.149	-0.07694			164.4	0.62953	0.587152	0.362328	0.388108	0.183973	0.236711	0.0975936	0.121763	0.0450038	0.0572837	0.0157988	0.0295203
	0.219125	1.79486			164.6	0.00464646	0.0262722	0.578085	0.541928	0.388748	0.398371	0.223427	0.262209	0.107811	0.13554	0.0536713	0.0706942			0.149	-0.07647			164.6	0.631829	0.588027	0.366804	0.38904	0.188438	0.23742	0.100492	0.122168	0.0462602	0.0574841	0.0163674	0.0296262
	0.219957	1.77064			164.8	0.00518058	0.0262833	0.578966	0.542677	0.390138	0.399294	0.224623	0.26298	0.108107	0.135986	0.0543489	0.0709396			0.15	-0.07576			164.8	0.631059	0.588898	0.360058	0.38997	0.190139	0.238127	0.097321	0.122572	0.0468968	0.0576844	0.0230119	0.029732
	0.22079	1.74725			165	0.00530813	0.0262943	0.579535	0.543422	0.390959	0.400214	0.225541	0.26375	0.108401	0.136431	0.0544265	0.071185			0.15	-0.07466			165	0.637382	0.589764	0.367551	0.390896	0.190962	0.238833	0.105494	0.122976	0.049168	0.0578846	0.0184126	0.0298378
	0.221623	1.72462			165.2	0.0056813	0.0263051	0.579934	0.544162	0.392248	0.401132	0.225921	0.264518	0.108264	0.136876	0.0544908	0.0714303			0.151	-0.07346			165.2	0.636099	0.590624	0.363413	0.391821	0.191907	0.239538	0.100724	0.12338	0.0479189	0.0580847	0.0162534	0.0299436
	0.222455	1.70341			165.4	0.00550859	0.0263159	0.580562	0.544898	0.393185	0.402046	0.226861	0.265286	0.108423	0.137321	0.054577	0.0716754			0.151	-0.07279			165.4	0.638049	0.59148	0.369275	0.392742	0.189417	0.240241	0.102339	0.123784	0.050006	0.0582847	0.0176552	0.0300494
	0.223288	1.68185			165.6	0.00549198	0.0263265	0.580932	0.545629	0.394299	0.402958	0.227311	0.266052	0.108569	0.137765	0.0553556	0.0719205			0.152	-0.07252			165.6	0.634278	0.592331	0.369723	0.393661	0.190942	0.240944	0.10497	0.124187	0.0426602	0.0584847	0.0210895	0.0301552
	0.22412	1.65997			165.8	0.00515886	0.0263369	0.581147	0.546355	0.395436	0.403866	0.227784	0.266817	0.108956	0.138209	0.0553713	0.0721655			0.152	-0.07219			165.8	0.642288	0.593176	0.36985	0.394577	0.192008	0.241646	0.0999005	0.12459	0.0508909	0.0586846	0.0176356	0.030261
	0.224953	1.63841			166	0.00545307	0.0263473	0.582042	0.547077	0.396471	0.404772	0.228314	0.267581	0.109751	0.138653	0.0556128	0.0724104			0.153	-0.07149			166	0.638458	0.594017	0.368833	0.39549	0.188697	0.242347	0.101784	0.124993	0.0475819	0.0588845	0.0201182	0.0303667
	0.225786	1.61769			166.2	0.00529664	0.0263575	0.582104	0.547794	0.397331	0.405675	0.228826	0.268344	0.109894	0.139096	0.0555847	0.0726552			0.154	-0.07118			166.2	0.63675	0.594853	0.365677	0.396401	0.194179	0.243047	0.10035	0.125396	0.0492706	0.0590842	0.0183096	0.0304724
	0.226618	1.59671			166.4	0.00567272	0.0263676	0.582928	0.548507	0.398603	0.406575	0.230088	0.269105	0.110285	0.139539	0.0553731	0.0728999			0.154	-0.07074			166.4	0.639197	0.595684	0.372299	0.397309	0.194371	0.243746	0.100834	0.125798	0.0495532	0.0592839	0.023478	0.0305781
	0.227451	1.57651			166.6	0.0057589	0.0263775	0.583391	0.549215	0.400151	0.407473	0.231104	0.269866	0.111019	0.139982	0.0561055	0.0731445			0.155	-0.07057			166.6	0.64032	0.59651	0.377306	0.398215	0.19487	0.244444	0.109511	0.1262	0.0468063	0.0594836	0.0234271	0.0306838
	0.228284	1.55691			166.8	0.00594372	0.0263873	0.58392	0.549919	0.401586	0.408368	0.23212	0.270625	0.1116	0.140424	0.0566793	0.073389			0.155	-0.07068			166.8	0.642708	0.597331	0.376691	0.399117	0.195347	0.24514	0.103172	0.126601	0.0529764	0.0596831	0.0199438	0.0307894
	0.229116	1.53811			167	0.00625943	0.026397	0.584591	0.550619	0.402798	0.409259	0.23289	0.271383	0.112391	0.140866	0.0571481	0.0736334			0.156	-0.07053			167	0.645682	0.598148	0.373435	0.400018	0.195687	0.245836	0.106096	0.127002	0.0493146	0.0598826	0.0214748	0.0308951
	0.229949	1.51887			167.2	0.00580123	0.0264066	0.585337	0.551314	0.40381	0.410148	0.233441	0.27214	0.112799	0.141307	0.0570866	0.0738777			0.156	-0.06969			167.2	0.640537	0.598959	0.377883	0.400915	0.197392	0.246531	0.101098	0.127403	0.0472519	0.060082	0.0202821	0.0310007
	0.230782	1.50006			167.4	0.00567506	0.0264161	0.585761	0.552005	0.405356	0.411035	0.234228	0.272896	0.113643	0.141748	0.0578461	0.0741219			0.157	-0.06905			167.4	0.642769	0.599766	0.378259	0.40181	0.193189	0.247225	0.106875	0.127804	0.0515329	0.0602813	0.0217267	0.0311063
	0.231614	1.48135			167.6	0.0060149	0.0264254	0.586707	0.552692	0.406523	0.411918	0.23508	0.27365	0.11391	0.142189	0.058121	0.0743661			0.157	-0.06822			167.6	0.644936	0.600569	0.381716	0.402702	0.196464	0.247917	0.109652	0.128205	0.0493305	0.0604806	0.0179711	0.0312118
	0.232447	1.46366			167.8	0.00577226	0.0264347	0.587459	0.553374	0.40768	0.412799	0.236135	0.274403	0.114194	0.14263	0.0581673	0.0746101			0.158	-0.06758			167.8	0.64822	0.601366	0.379911	0.403592	0.19855	0.248609	0.106121	0.128605	0.0513267	0.0606797	0.0214927	0.0313174
	0.233279	1.44666			168	0.00583287	0.0264438	0.588386	0.554052	0.409045	0.413677	0.237066	0.275155	0.114664	0.14307	0.0582211	0.074854			0.159	-0.06701			168	0.645925	0.602159	0.382923	0.404479	0.197686	0.2493	0.107393	0.129004	0.0504205	0.0608789	0.0226378	0.0314229
	0.234112	1.42994			168.2	0.00614935	0.0264528	0.589132	0.554726	0.410038	0.414552	0.237775	0.275906	0.114802	0.14351	0.0587199	0.0750979			0.159	-0.06646			168.2	0.64765	0.602948	0.38385	0.405364	0.201739	0.249989	0.106821	0.129404	0.0555489	0.0610779	0.019048	0.0315285
	0.234945	1.41329			168.4	0.00633048	0.0264617	0.590154	0.555396	0.411317	0.415425	0.239032	0.276656	0.115497	0.143949	0.0592821	0.0753416			0.16	-0.06594			168.4	0.649562	0.603731	0.385032	0.406245	0.199558	0.250678	0.107734	0.129803	0.0523935	0.0612769	0.0210445	0.031634
	0.235777	1.39643			168.6	0.00611127	0.0264705	0.591252	0.556061	0.412603	0.416295	0.239768	0.277405	0.115823	0.144388	0.0599056	0.0755853			0.16	-0.06564			168.6	0.645335	0.604511	0.383015	0.407125	0.197084	0.251366	0.109632	0.130202	0.0498895	0.0614758	0.0203261	0.0317395
	0.23661	1.3803			168.8	0.00616012	0.0264792	0.592624	0.556723	0.414174	0.417162	0.241218	0.278153	0.116774	0.144827	0.0606395	0.0758289			0.161	-0.06497			168.8	0.651273	0.605285	0.388023	0.408002	0.200197	0.252052	0.10602	0.130601	0.0563086	0.0616746	0.0223112	0.0318449
	0.237443	1.36413			169	0.00618016	0.0264877	0.593078	0.55738	0.415431	0.418026	0.241962	0.278899	0.117245	0.145266	0.0607093	0.0760723			0.161	-0.06419			169	0.648523	0.606055	0.391772	0.408876	0.203835	0.252738	0.109616	0.130999	0.0491758	0.0618734	0.0221911	0.0319504
	0.238275	1.34869			169.2	0.00623419	0.0264962	0.59385	0.558033	0.416855	0.418888	0.242872	0.279644	0.117686	0.145704	0.0609927	0.0763157			0.162	-0.0635			169.2	0.650212	0.606821	0.390099	0.409747	0.200411	0.253423	0.108444	0.131397	0.0531392	0.062072	0.0250856	0.0320558
	0.239108	1.33379			169.4	0.00588101	0.0265046	0.594363	0.558682	0.417709	0.419747	0.243614	0.280388	0.117962	0.146142	0.0610522	0.076559			0.162	-0.06293			169.4	0.652113	0.607582	0.391099	0.410617	0.202356	0.254106	0.108917	0.131795	0.0550783	0.0622706	0.0228352	0.0321612
	0.239941	1.3194			169.6	0.00624194	0.0265128	0.594913	0.559327	0.419422	0.420603	0.244717	0.281131	0.118703	0.146579	0.0616339	0.0768022			0.163	-0.06248			169.6	0.652677	0.608339	0.39121	0.411483	0.20777	0.254789	0.107597	0.132193	0.0533399	0.0624692	0.0188329	0.0322666
	0.240773	1.30584			169.8	0.00623866	0.026521	0.595096	0.559968	0.420606	0.421457	0.245399	0.281873	0.119522	0.147016	0.0614687	0.0770452			0.163	-0.06213			169.8	0.651712	0.609091	0.39277	0.412347	0.205225	0.255471	0.112468	0.13259	0.0497057	0.0626676	0.0231177	0.0323719
	0.241606	1.29208			170	0.00653925	0.026529	0.595535	0.560605	0.421829	0.422308	0.246056	0.282613	0.12015	0.147453	0.0616315	0.0772883			0.164	-0.06167			170	0.654201	0.609839	0.395847	0.413209	0.204146	0.256151	0.108424	0.132987	0.0544266	0.062866	0.0225492	0.0324773
	0.242439	1.27838			170.2	0.00642391	0.026537	0.595084	0.561238	0.423065	0.423156	0.246504	0.283353	0.120607	0.14789	0.0619756	0.0775311			0.165	-0.06159			170.2	0.659152	0.610582	0.392573	0.414068	0.205519	0.256831	0.109195	0.133384	0.051452	0.0630644	0.0252669	0.0325826
	0.243271	1.26517			170.4	0.00653482	0.0265448	0.595336	0.561867	0.424538	0.424002	0.24743	0.284091	0.121018	0.148326	0.0619801	0.077774			0.165	-0.06105			170.4	0.655345	0.611322	0.395687	0.414924	0.207847	0.25751	0.114714	0.13378	0.0573604	0.0632626	0.0189624	0.0326879
	0.244104	1.25251			170.6	0.00678409	0.0265526	0.595034	0.562493	0.426209	0.424845	0.24801	0.284828	0.121484	0.148761	0.0629954	0.0780167			0.166	-0.06029			170.6	0.656896	0.612056	0.397901	0.415778	0.206986	0.258187	0.11435	0.134176	0.0556458	0.0634608	0.0205966	0.0327932
	0.244936	1.24053			170.8	0.00739329	0.0265602	0.59515	0.563114	0.427315	0.425686	0.248674	0.285564	0.121749	0.149197	0.0631036	0.0782593			0.166	-0.05954			170.8	0.654745	0.612787	0.397722	0.41663	0.207796	0.258864	0.113153	0.134572	0.0547405	0.0636589	0.0179815	0.0328985
	0.245769	1.22939			171	0.00777553	0.0265678	0.595672	0.563731	0.428333	0.426524	0.249407	0.286299	0.122136	0.149632	0.0630952	0.0785018			0.167	-0.0587			171	0.656844	0.613513	0.402033	0.417479	0.209765	0.25954	0.114639	0.134967	0.0524624	0.0638569	0.0254707	0.0330037
	0.246602	1.21902			171.2	0.00777758	0.0265752	0.595777	0.564345	0.42971	0.427359	0.249736	0.287033	0.122366	0.150067	0.063424	0.0787443			0.167	-0.05732			171.2	0.655437	0.614235	0.400206	0.418325	0.207909	0.260214	0.111696	0.135362	0.0553198	0.0640549	0.022739	0.033109
	0.247434	1.20847			171.4	0.00800024	0.0265826	0.595888	0.564955	0.430421	0.428191	0.250553	0.287766	0.122692	0.150501	0.0632504	0.0789866			0.168	-0.05547			171.4	0.661151	0.614953	0.405671	0.419169	0.211702	0.260888	0.11126	0.135757	0.0545251	0.0642528	0.0241708	0.0332142
	0.248267	1.1982			171.6	0.00769239	0.0265899	0.595682	0.565561	0.431167	0.429021	0.250943	0.288497	0.122128	0.150935	0.0627107	0.0792288			0.168	-0.05333			171.6	0.656681	0.615667	0.40717	0.420011	0.213447	0.261561	0.109488	0.136152	0.0523512	0.0644506	0.0233486	0.0333194
	0.2491	1.188			171.8	0.00687216	0.0265971	0.595254	0.566163	0.431594	0.429849	0.251338	0.289227	0.121741	0.151369	0.0622137	0.079471			0.169	-0.05091			171.8	0.658076	0.616376	0.407196	0.42085	0.209542	0.262232	0.11557	0.136546	0.0583821	0.0646483	0.0218323	0.0334246
	0.249932	1.17841			172	0.00677645	0.0266042	0.59557	0.566761	0.432126	0.430674	0.251964	0.289957	0.122096	0.151802	0.0625068	0.079713			0.169	-0.04825			172	0.657803	0.617082	0.407449	0.421687	0.213995	0.262903	0.114795	0.13694	0.0569882	0.064846	0.0221295	0.0335297
	0.250765	1.16892			172.2	0.00654929	0.0266112	0.596164	0.567356	0.433036	0.431496	0.252815	0.290685	0.122073	0.152235	0.062804	0.079955			0.17	-0.04539			172.2	0.660265	0.617783	0.404111	0.422521	0.210383	0.263573	0.116712	0.137334	0.0539081	0.0650436	0.0209699	0.0336349
	0.251598	1.15884			172.4	0.00648436	0.0266181	0.596832	0.567947	0.433845	0.432316	0.253744	0.291412	0.122574	0.152668	0.063076	0.0801969			0.171	-0.04198			172.4	0.661843	0.61848	0.406941	0.423353	0.214942	0.264242	0.11614	0.137728	0.0545621	0.0652411	0.0254767	0.03374
	0.25243	1.15077			172.6	0.00621845	0.026625	0.597591	0.568534	0.434637	0.433133	0.254504	0.292137	0.122316	0.153101	0.0628556	0.0804387			0.171	-0.03833			172.6	0.659349	0.619173	0.409212	0.424182	0.214189	0.26491	0.117929	0.138121	0.0534639	0.0654386	0.0183276	0.0338451
	0.253263	1.14041			172.8	0.00630134	0.0266317	0.59838	0.569118	0.435482	0.433948	0.255516	0.292862	0.122751	0.153533	0.0630575	0.0806803			0.172	-0.0344			172.8	0.662565	0.619862	0.412551	0.425009	0.215577	0.265577	0.118332	0.138514	0.0589152	0.065636	0.0245302	0.0339501
	0.254095	1.13232			173	0.00619163	0.0266384	0.598819	0.569698	0.436588	0.43476	0.256832	0.293586	0.123226	0.153964	0.0631802	0.0809219			0.172	-0.03022			173	0.662243	0.620548	0.409952	0.425833	0.214457	0.266242	0.116801	0.138907	0.05799	0.0658333	0.0263948	0.0340552
	0.254928	1.12342			173.2	0.00633434	0.026645	0.599726	0.570275	0.437851	0.435569	0.258033	0.294308	0.124356	0.154396	0.0636755	0.0811634			0.173	-0.02582			173.2	0.664713	0.621229	0.412473	0.426656	0.216111	0.266907	0.11659	0.139299	0.0537617	0.0660305	0.0229557	0.0341603
	0.255761	1.11527			173.4	0.00600666	0.0266515	0.600498	0.570847	0.439132	0.436376	0.259135	0.29503	0.125212	0.154827	0.0642466	0.0814048			0.173	-0.02136			173.4	0.660134	0.621906	0.409306	0.427475	0.220109	0.267571	0.113271	0.139691	0.0600045	0.0662277	0.0228839	0.0342653
	0.256593	1.10719			173.6	0.00586538	0.0266579	0.601327	0.571417	0.440546	0.437181	0.260298	0.29575	0.126374	0.155258	0.0646439	0.0816461			0.174	-0.01717			173.6	0.667008	0.622579	0.41405	0.428293	0.216922	0.268234	0.117789	0.140083	0.0561124	0.0664248	0.0237474	0.0343703
	0.257426	1.09902			173.8	0.00573749	0.0266643	0.601853	0.571982	0.441584	0.437983	0.260997	0.296469	0.127177	0.155688	0.0651963	0.0818873			0.174	-0.013			173.8	0.662371	0.623248	0.416448	0.429107	0.217621	0.268896	0.116903	0.140474	0.0555913	0.0666218	0.0219557	0.0344753
	0.258259	1.09149			174	0.00591119	0.0266705	0.602141	0.572545	0.443041	0.438782	0.261818	0.297187	0.128245	0.156118	0.0656502	0.0821285			0.175	-0.00835			174	0.661876	0.623913	0.41451	0.42992	0.218781	0.269557	0.117943	0.140865	0.0605953	0.0668188	0.0267543	0.0345802
	0.259091	1.08446			174.2	0.00544604	0.0266767	0.601986	0.573103	0.444018	0.439579	0.262404	0.297904	0.128902	0.156548	0.065894	0.0823695			0.175	-0.00363			174.2	0.662984	0.624575	0.416579	0.43073	0.22051	0.270217	0.118596	0.141256	0.0589643	0.0670157	0.0270561	0.0346852
	0.259924	1.07736			174.4	0.00604526	0.0266829	0.602789	0.573659	0.445359	0.440374	0.263143	0.29862	0.129313	0.156977	0.0658152	0.0826104			0.176	0.000971			174.4	0.663057	0.625232	0.416417	0.431538	0.220285	0.270876	0.121472	0.141647	0.0591819	0.0672125	0.0252761	0.0347901
	0.260757	1.07027			174.6	0.00672276	0.0266889	0.603082	0.57421	0.446941	0.441166	0.263958	0.299334	0.129872	0.157406	0.0664137	0.0828513			0.177	0.005545			174.6	0.663554	0.625886	0.424918	0.432343	0.223207	0.271535	0.117224	0.142037	0.0592621	0.0674093	0.023931	0.034895
	0.261589	1.06328			174.8	0.00720127	0.0266948	0.604125	0.574759	0.448171	0.441955	0.264482	0.300048	0.1304	0.157835	0.0665832	0.083092			0.177	0.01028			174.8	0.669051	0.626536	0.420897	0.433147	0.220789	0.272192	0.118367	0.142428	0.0560255	0.0676059	0.0268974	0.0349999
	0.262422	1.05667			175	0.00775971	0.0267007	0.604989	0.575304	0.449552	0.442742	0.265517	0.30076	0.130815	0.158263	0.0672815	0.0833327			0.178	0.014543			175	0.668248	0.627182	0.423354	0.433947	0.221895	0.272848	0.122739	0.142817	0.0573772	0.0678025	0.0251962	0.0351048
	0.263255	1.05059			175.2	0.00807982	0.0267066	0.605416	0.575845	0.450683	0.443527	0.26616	0.301472	0.131467	0.158691	0.0678818	0.0835732			0.178	0.019449			175.2	0.667326	0.627824	0.426025	0.434746	0.226592	0.273503	0.12189	0.143207	0.0593453	0.0679991	0.0255649	0.0352096
	0.264087	1.04464			175.4	0.00823216	0.0267123	0.605694	0.576383	0.451522	0.444309	0.26694	0.302182	0.131971	0.159119	0.0679753	0.0838137			0.179	0.024619			175.4	0.668213	0.628463	0.42154	0.435542	0.225923	0.274157	0.121237	0.143596	0.0575108	0.0681955	0.0280078	0.0353145
	0.26492	1.0386			175.6	0.00813918	0.026718	0.60592	0.576918	0.452335	0.445089	0.2674	0.302891	0.13194	0.159547	0.0684242	0.0840541			0.179	0.029708			175.6	0.668024	0.629098	0.424576	0.436336	0.224672	0.274811	0.121884	0.143985	0.0601465	0.0683919	0.0259647	0.0354193
	0.265752	1.03276			175.8	0.00800894	0.0267236	0.606176	0.57745	0.4531	0.445866	0.26815	0.303599	0.132047	0.159974	0.0686243	0.0842944			0.18	0.034851			175.8	0.665876	0.629729	0.423823	0.437127	0.222219	0.275463	0.123115	0.144374	0.0586853	0.0685882	0.023079	0.0355241
	0.266585	1.02717			176	0.00888902	0.0267291	0.606785	0.577978	0.454341	0.446641	0.269278	0.304306	0.132733	0.1604	0.0690821	0.0845346			0.18	0.040337			176	0.672555	0.630357	0.429476	0.437916	0.222965	0.276115	0.125834	0.144762	0.0576616	0.0687845	0.0244455	0.0356288
	0.267418	1.0215			176.2	0.00874576	0.0267346	0.606912	0.578503	0.455146	0.447414	0.269622	0.305012	0.132257	0.160827	0.0686117	0.0847747			0.181	0.045883			176.2	0.670327	0.63098	0.424593	0.438703	0.227464	0.276765	0.121342	0.14515	0.0573748	0.0689807	0.0240925	0.0357336
	0.26825	1.0154			176.4	0.00927122	0.02674	0.60685	0.579024	0.456121	0.448184	0.270111	0.305717	0.132225	0.161253	0.0688206	0.0850147			0.181	0.051832			176.4	0.67537	0.631601	0.428999	0.439488	0.228502	0.277415	0.125367	0.145538	0.0615036	0.0691767	0.0225881	0.0358383
	0.269083	1.00906			176.6	0.00977048	0.0267453	0.60713	0.579543	0.457025	0.448951	0.270917	0.306421	0.131841	0.161679	0.0683291	0.0852546			0.182	0.058332			176.6	0.672061	0.632217	0.431092	0.44027	0.230745	0.278063	0.121961	0.145926	0.0616685	0.0693728	0.0244868	0.0359431
	0.269916	1.00327			176.8	0.00993913	0.0267506	0.607088	0.580058	0.457987	0.449717	0.271711	0.307123	0.132342	0.162104	0.0685112	0.0854944			0.183	0.064871			176.8	0.668712	0.63283	0.43217	0.44105	0.227527	0.278711	0.125206	0.146313	0.0604199	0.0695687	0.0248263	0.0360478
	0.270748	0.997668			177	0.0102363	0.0267558	0.607658	0.58057	0.459355	0.45048	0.272679	0.307825	0.133309	0.162529	0.0685669	0.0857341			0.183	0.071226			177	0.670751	0.63344	0.43092	0.441827	0.23193	0.279358	0.12963	0.1467	0.0609556	0.0697646	0.0259461	0.0361525
	0.271581	0.992028			177.2	0.0101555	0.0267609	0.607875	0.581079	0.460391	0.45124	0.273032	0.308525	0.133638	0.162954	0.068655	0.0859738			0.184	0.077469			177.2	0.66679	0.634045	0.431876	0.442603	0.230864	0.280003	0.128058	0.147087	0.0625063	0.0699604	0.031256	0.0362571
	0.272414	0.986556			177.4	0.00951573	0.026766	0.607927	0.581584	0.461046	0.451998	0.273731	0.309224	0.133945	0.163378	0.0687502	0.0862133			0.184	0.083938			177.4	0.67216	0.634648	0.43145	0.443376	0.228818	0.280648	0.128474	0.147473	0.058464	0.0701562	0.0271752	0.0363617
	0.273246	0.982304			177.6	0.00904624	0.026771	0.607861	0.582086	0.461889	0.452754	0.274222	0.309923	0.134124	0.163802	0.0685266	0.0864527			0.185	0.09156			177.6	0.669724	0.635246	0.433962	0.444147	0.234526	0.281292	0.126333	0.147859	0.0646359	0.0703519	0.0266396	0.0364664
	0.274079	0.977604			177.8	0.00869219	0.0267759	0.607531	0.582586	0.463068	0.453507	0.274964	0.31062	0.13414	0.164226	0.0686875	0.0866921			0.185	0.099272			177.8	0.671789	0.635842	0.435035	0.444915	0.231655	0.281935	0.127332	0.148245	0.0612642	0.0705475	0.0285811	0.036571
	0.274912	0.972937			178	0.00864014	0.0267808	0.607703	0.583082	0.464287	0.454259	0.275788	0.311316	0.134269	0.16465	0.0684819	0.0869314			0.186	0.107375			178	0.672501	0.636434	0.438552	0.445682	0.232152	0.282577	0.125235	0.148631	0.0641685	0.070743	0.0310694	0.0366756
	0.275744	0.967848			178.2	0.00763967	0.0267856	0.607499	0.583575	0.464894	0.455007	0.276222	0.312011	0.133925	0.165073	0.0681991	0.0871705			0.186	0.115761			178.2	0.67653	0.637022	0.438383	0.446446	0.230792	0.283218	0.129412	0.149016	0.0638986	0.0709385	0.0291857	0.0367801
	0.276577	0.963218			178.4	0.00776026	0.0267904	0.608051	0.584065	0.465913	0.455754	0.276718	0.312705	0.134404	0.165496	0.0685704	0.0874096			0.187	0.124291			178.4	0.67026	0.637607	0.438899	0.447208	0.233866	0.283858	0.12535	0.149401	0.061204	0.0711339	0.0275034	0.0368847
	0.277409	0.958409			178.6	0.00747033	0.0267951	0.608304	0.584552	0.467029	0.456498	0.277682	0.313398	0.134872	0.165918	0.0690754	0.0876486			0.187	0.132962			178.6	0.668497	0.638188	0.439652	0.447967	0.233028	0.284497	0.128353	0.149786	0.0613799	0.0713292	0.0300449	0.0369892
	0.278242	0.954058			178.8	0.00732408	0.0267997	0.608937	0.585036	0.468005	0.457239	0.278565	0.31409	0.135252	0.16634	0.0696939	0.0878875			0.188	0.141739			178.8	0.67338	0.638767	0.441132	0.448725	0.235911	0.285135	0.126976	0.15017	0.0626275	0.0715244	0.0238165	0.0370937
	0.279075	0.949653			179	0.00723332	0.0268043	0.609184	0.585517	0.468685	0.457979	0.279675	0.31478	0.135455	0.166762	0.0701783	0.0881263			0.189	0.150572			179	0.675905	0.639341	0.444512	0.44948	0.236196	0.285773	0.128652	0.150554	0.0651075	0.0717196	0.0254735	0.0371982
	0.279907	0.944474			179.2	0.0071436	0.0268088	0.609325	0.585995	0.469506	0.458716	0.280738	0.31547	0.13605	0.167184	0.0708196	0.088365			0.189	0.159922			179.2	0.67347	0.639913	0.442435	0.450233	0.235402	0.286409	0.129508	0.150938	0.0669631	0.0719147	0.0288349	0.0373027
	0.28074	0.940701			179.4	0.00676595	0.0268133	0.609824	0.58647	0.470463	0.459451	0.281473	0.316159	0.13675	0.167605	0.0716234	0.0886036			0.19	0.170462			179.4	0.675731	0.640481	0.446339	0.450984	0.233711	0.287044	0.126955	0.151322	0.0620075	0.0721098	0.0279403	0.0374071
	0.281573	0.936642			179.6	0.00651807	0.0268177	0.610318	0.586942	0.470608	0.460183	0.282082	0.316846	0.136973	0.168026	0.0721034	0.0888421			0.19	0.182203			179.6	0.677171	0.641046	0.449318	0.451733	0.239369	0.287679	0.129605	0.151705	0.0665599	0.0723047	0.0261279	0.0375116
	0.282405	0.931731			179.8	0.00627359	0.0268221	0.610548	0.587411	0.471435	0.460914	0.282705	0.317533	0.137256	0.168446	0.072015	0.0890805			0.191	0.194911			179.8	0.677815	0.641607	0.449599	0.452479	0.238379	0.288312	0.130374	0.152088	0.0612376	0.0724996	0.0279478	0.037616
	0.283238	0.927562			180	0.00675937	0.0268264	0.611208	0.587877	0.471966	0.461642	0.28361	0.318218	0.137848	0.168866	0.0721974	0.0893189			0.191	0.208648			180	0.678557	0.642165	0.452946	0.453223	0.239368	0.288945	0.12976	0.152471	0.0665153	0.0726945	0.0246155	0.0377204
	0.284071	0.924708			180.2	0.00704145	0.0268307	0.611849	0.58834	0.472784	0.462367	0.284206	0.318902	0.138029	0.169286	0.0723101	0.0895571			0.192	0.223204			180.2	0.675163	0.64272	0.449351	0.453966	0.248214	0.289577	0.128989	0.152854	0.062577	0.0728892	0.0299405	0.0378248
	0.284903	0.921089			180.4	0.00755438	0.0268349	0.61185	0.588801	0.473525	0.463091	0.28527	0.319586	0.138294	0.169706	0.0720844	0.0897953			0.192	0.238313			180.4	0.674673	0.643272	0.449633	0.454705	0.242847	0.290208	0.131854	0.153236	0.0662179	0.0730839	0.0268448	0.0379291
	0.285736	0.918962			180.6	0.00805912	0.026839	0.612428	0.589258	0.474464	0.463812	0.286179	0.320268	0.138962	0.170125	0.0721782	0.0900333			0.193	0.253837			180.6	0.677217	0.64382	0.453728	0.455443	0.245536	0.290838	0.134486	0.153618	0.0652693	0.0732785	0.027951	0.0380335
	0.286568	0.915505			180.8	0.00843693	0.0268431	0.612595	0.589713	0.475402	0.464531	0.287048	0.320949	0.139758	0.170544	0.0725052	0.0902713			0.193	0.27025			180.8	0.678373	0.644366	0.454762	0.456179	0.243942	0.291467	0.132079	0.153999	0.0637447	0.0734731	0.0293191	0.0381378
	0.287401	0.912085			181	0.00911353	0.0268472	0.613497	0.590165	0.4766	0.465248	0.287981	0.321629	0.140326	0.170962	0.072625	0.0905092			0.194	0.288246			181	0.678473	0.644908	0.451263	0.456912	0.243698	0.292095	0.135498	0.154381	0.0652436	0.0736675	0.0280953	0.0382421
	0.288234	0.909015			181.2	0.00913034	0.0268512	0.613542	0.590614	0.477448	0.465962	0.288586	0.322308	0.140446	0.171381	0.0730958	0.090747			0.195	0.306796			181.2	0.679052	0.645447	0.454066	0.457644	0.241344	0.292722	0.132741	0.154762	0.06199	0.0738619	0.0267506	0.0383464
	0.289066	0.904805			181.4	0.0094218	0.0268551	0.613724	0.59106	0.478349	0.466674	0.289309	0.322986	0.141225	0.171798	0.0733614	0.0909846			0.195	0.326201			181.4	0.675514	0.645983	0.457641	0.458373	0.245569	0.293348	0.136153	0.155143	0.0661643	0.0740563	0.0271712	0.0384506
	0.289899	0.902037			181.6	0.00982538	0.026859	0.614106	0.591503	0.479351	0.467384	0.290078	0.323663	0.141811	0.172216	0.073279	0.0912222			0.196	0.346445			181.6	0.68112	0.646515	0.458347	0.4591	0.249785	0.293973	0.13431	0.155523	0.0651003	0.0742505	0.0268202	0.0385549
	0.290732	0.898116			181.8	0.00986997	0.0268629	0.613968	0.591944	0.480162	0.468092	0.290701	0.324339	0.141648	0.172633	0.0733966	0.0914598			0.196	0.367142			181.8	0.67908	0.647045	0.456841	0.459825	0.246309	0.294598	0.136502	0.155904	0.0627267	0.0744447	0.0275127	0.0386591
	0.291564	0.895113			182	0.0101479	0.0268667	0.614557	0.592382	0.481497	0.468798	0.291616	0.325014	0.142167	0.17305	0.0739137	0.0916972			0.197	0.388525			182	0.682881	0.647571	0.457441	0.460548	0.247063	0.295221	0.131601	0.156284	0.0671754	0.0746389	0.0267855	0.0387633
	0.292397	0.893143			182.2	0.0101055	0.0268704	0.614414	0.592817	0.482479	0.469501	0.292183	0.325688	0.142808	0.173467	0.0742978	0.0919345			0.197	0.411309			182.2	0.680685	0.648095	0.456348	0.461268	0.249897	0.295844	0.129949	0.156664	0.0649741	0.0748329	0.0288737	0.0388675
	0.29323	0.891003			182.4	0.0102206	0.0268741	0.614499	0.593249	0.483187	0.470202	0.292735	0.32636	0.143586	0.173883	0.074762	0.0921717			0.198	0.434418			182.4	0.680399	0.648615	0.453801	0.461987	0.248151	0.296465	0.133142	0.157043	0.0671976	0.0750269	0.0320662	0.0389717
	0.294062	0.888818			182.6	0.0102082	0.0268778	0.614598	0.593679	0.484352	0.470901	0.293496	0.327032	0.144064	0.174299	0.0750181	0.0924089			0.198	0.457904			182.6	0.681947	0.649132	0.459873	0.462704	0.250979	0.297086	0.132904	0.157422	0.0705947	0.0752208	0.0342866	0.0390758
	0.294895	0.886618			182.8	0.0101172	0.0268814	0.61489	0.594106	0.485656	0.471598	0.29462	0.327703	0.144856	0.174715	0.0755537	0.0926459			0.199	0.481866			182.8	0.681068	0.649647	0.46511	0.463418	0.246973	0.297706	0.133758	0.157801	0.0675552	0.0754146	0.0320305	0.03918
	0.295728	0.884542			183	0.0101384	0.026885	0.61524	0.594531	0.486833	0.472293	0.295616	0.328373	0.145685	0.17513	0.0761404	0.0928829			0.199	0.506273			183	0.680296	0.650158	0.464358	0.46413	0.24745	0.298325	0.135411	0.15818	0.0703642	0.0756084	0.032328	0.0392841
	0.29656	0.880914			183.2	0.0103232	0.0268885	0.615464	0.594952	0.487851	0.472985	0.29661	0.329041	0.146727	0.175545	0.0772024	0.0931197			0.2	0.530918			183.2	0.683774	0.650666	0.46253	0.464841	0.247623	0.298943	0.141381	0.158558	0.068623	0.0758021	0.031131	0.0393882
	0.297393	0.878765			183.4	0.00995647	0.026892	0.616244	0.595372	0.488645	0.473676	0.297164	0.329709	0.147298	0.17596	0.0775722	0.0933565			0.201	0.55652			183.4	0.685569	0.651172	0.463703	0.465549	0.255736	0.29956	0.139705	0.158936	0.0676205	0.0759957	0.0296444	0.0394922
	0.298225	0.876073			183.6	0.00984576	0.0268954	0.61646	0.595788	0.489326	0.474364	0.298074	0.330375	0.147783	0.176374	0.077916	0.0935932			0.201	0.582474			183.6	0.682031	0.651674	0.462504	0.466255	0.254535	0.300176	0.132589	0.159314	0.0662969	0.0761893	0.0296921	0.0395963
	0.299058	0.87375			183.8	0.00980623	0.0268988	0.61673	0.596202	0.490613	0.47505	0.298921	0.331041	0.148721	0.176788	0.0781924	0.0938298			0.202	0.608352			183.8	0.685171	0.652174	0.463944	0.466959	0.253974	0.300791	0.138024	0.159692	0.0657002	0.0763828	0.0300288	0.0397003
	0.299891	0.870828			184	0.00968587	0.0269022	0.616972	0.596614	0.491229	0.475734	0.299661	0.331705	0.149116	0.177202	0.0781106	0.0940663			0.202	0.634161			184	0.683905	0.65267	0.464461	0.467661	0.255824	0.301406	0.137636	0.160069	0.0695988	0.0765762	0.0293344	0.0398044
	0.300723	0.867686			184.2	0.00975331	0.0269055	0.617023	0.597022	0.492749	0.476415	0.300405	0.332369	0.149515	0.177615	0.0775718	0.0943027			0.203	0.660101			184.2	0.681653	0.653164	0.469149	0.468361	0.254702	0.302019	0.13902	0.160446	0.0719814	0.0767695	0.0304376	0.0399084
	0.301556	0.865725			184.4	0.00976335	0.0269088	0.616684	0.597429	0.493548	0.477095	0.301329	0.333031	0.149926	0.178028	0.0772401	0.094539			0.203	0.686281			184.4	0.681481	0.653655	0.47059	0.469059	0.257407	0.302632	0.138786	0.160823	0.0700193	0.0769628	0.0326008	0.0400123
	0.302389	0.863844			184.6	0.00983881	0.026912	0.616767	0.597832	0.494856	0.477773	0.301862	0.333693	0.150343	0.178441	0.077687	0.0947752			0.204	0.712943			184.6	0.686631	0.654142	0.470876	0.469755	0.256178	0.303244	0.140179	0.161199	0.068207	0.077156	0.0339169	0.0401163
	0.303221	0.861656			184.8	0.00981964	0.0269152	0.616963	0.598234	0.495862	0.478448	0.302823	0.334353	0.150379	0.178854	0.0777547	0.0950113			0.204	0.740024			184.8	0.686283	0.654628	0.470441	0.470448	0.256994	0.303854	0.138899	0.161575	0.0664458	0.0773492	0.0291957	0.0402202
	0.304054	0.859034			185	0.0100239	0.0269184	0.617661	0.598632	0.496959	0.479121	0.303739	0.335012	0.150766	0.179266	0.0778438	0.0952474			0.205	0.766912			185	0.685388	0.65511	0.472155	0.47114	0.254489	0.304464	0.14151	0.161951	0.0672977	0.0775422	0.0330488	0.0403242
	0.304887	0.85643			185.2	0.0101316	0.0269215	0.617751	0.599029	0.497736	0.479793	0.304332	0.335671	0.151352	0.179678	0.0781614	0.0954833			0.205	0.794015			185.2	0.684338	0.655589	0.474296	0.47183	0.261937	0.305073	0.143486	0.162327	0.0689768	0.0777352	0.0342731	0.0404281
	0.305719	0.854266			185.4	0.0103872	0.0269246	0.61789	0.599422	0.49875	0.480462	0.305083	0.336328	0.15212	0.180089	0.078248	0.0957192			0.206	0.821512			185.4	0.684441	0.656066	0.473982	0.472518	0.258531	0.305682	0.139291	0.162702	0.0681271	0.0779282	0.0310996	0.0405319
	0.306552	0.851266			185.6	0.0104068	0.0269276	0.618173	0.599814	0.499384	0.481129	0.305728	0.336984	0.152197	0.1805	0.0782594	0.0959549			0.207	0.848971			185.6	0.687019	0.65654	0.474052	0.473203	0.258574	0.306289	0.139852	0.163077	0.0709175	0.078121	0.0302337	0.0406358
	0.307384	0.84854			185.8	0.0100498	0.0269306	0.618333	0.600203	0.500209	0.481794	0.306223	0.33764	0.152247	0.180911	0.0785867	0.0961906			0.207	0.877063			185.8	0.683106	0.657011	0.476747	0.473887	0.259695	0.306895	0.141993	0.163452	0.067668	0.0783138	0.0302845	0.0407397
	0.308217	0.846252			186	0.00998833	0.0269336	0.6188	0.600589	0.501521	0.482456	0.307066	0.338294	0.153078	0.181322	0.079144	0.0964262			0.208	0.905414			186	0.689923	0.657479	0.476605	0.474569	0.259915	0.307501	0.13666	0.163827	0.0700875	0.0785065	0.02869	0.0408435
	0.30905	0.844128			186.2	0.0100737	0.0269365	0.619122	0.600973	0.502596	0.483117	0.307518	0.338947	0.153729	0.181732	0.0792901	0.0966617			0.208	0.934589			186.2	0.687676	0.657945	0.478275	0.475249	0.260334	0.308105	0.142428	0.164201	0.0684174	0.0786992	0.0305377	0.0409473
	0.309882	0.842814			186.4	0.0102299	0.0269394	0.619299	0.601355	0.503039	0.483776	0.308215	0.339599	0.154264	0.182142	0.0792959	0.0968971			0.209	0.963999			186.4	0.685029	0.658408	0.478081	0.475926	0.262473	0.308709	0.143421	0.164575	0.0664068	0.0788917	0.0297328	0.0410511
	0.310715	0.841621			186.6	0.0108887	0.0269422	0.619934	0.601734	0.504284	0.484433	0.309429	0.340251	0.154836	0.182551	0.0794894	0.0971324			0.209	0.99342			186.6	0.686117	0.658868	0.476043	0.476602	0.264654	0.309312	0.144592	0.164949	0.0701624	0.0790842	0.0330319	0.0411549
	0.311548	0.83962			186.8	0.0114754	0.026945	0.62077	0.602111	0.505492	0.485087	0.310529	0.340901	0.155663	0.182961	0.0802002	0.0973676			0.21	1.02324			186.8	0.683871	0.659325	0.484612	0.477276	0.261225	0.309914	0.142882	0.165322	0.0693312	0.0792767	0.0304585	0.0412586
	0.31238	0.838114			187	0.0116437	0.0269478	0.620957	0.602486	0.506167	0.48574	0.311204	0.34155	0.15577	0.18337	0.080311	0.0976028			0.21	1.0543			187	0.688397	0.65978	0.483076	0.477948	0.261265	0.310515	0.139133	0.165696	0.0683486	0.079469	0.0297313	0.0413624
	0.313213	0.836298			187.2	0.0119576	0.0269506	0.621019	0.602858	0.506771	0.48639	0.312131	0.342198	0.155964	0.183778	0.0807992	0.0978378			0.211	1.08519			187.2	0.684742	0.660232	0.482485	0.478618	0.263554	0.311115	0.13996	0.166068	0.0730353	0.0796614	0.03181	0.0414661
	0.314046	0.834428			187.4	0.0122445	0.0269533	0.621409	0.603228	0.507375	0.487039	0.312932	0.342845	0.155953	0.184187	0.080846	0.0980727			0.211	1.11676			187.4	0.687459	0.660682	0.485332	0.479286	0.26316	0.311714	0.141178	0.166441	0.0686774	0.0798536	0.0312605	0.0415698
	0.314878	0.831808			187.6	0.0120475	0.026956	0.621182	0.603596	0.508043	0.487685	0.313413	0.343492	0.156148	0.184595	0.0813481	0.0983076			0.212	1.14846			187.6	0.68584	0.661129	0.483044	0.479952	0.264978	0.312313	0.146551	0.166813	0.0704563	0.0800457	0.0289941	0.0416735
	0.315711	0.829282			187.8	0.0118361	0.0269586	0.62114	0.603961	0.508706	0.48833	0.313822	0.344137	0.156159	0.185002	0.0814161	0.0985424			0.213	1.18038			187.8	0.687782	0.661573	0.479834	0.480616	0.266754	0.31291	0.146697	0.167186	0.0723199	0.0802378	0.036738	0.0417771
	0.316544	0.827717			188	0.0118299	0.0269612	0.62166	0.604324	0.509218	0.488972	0.314803	0.344781	0.156017	0.18541	0.0817606	0.098777			0.213	1.21273			188	0.68791	0.662015	0.48553	0.481278	0.265999	0.313507	0.143697	0.167557	0.073409	0.0804298	0.031837	0.0418808
	0.317376	0.826142			188.2	0.0125331	0.0269638	0.622206	0.604685	0.510439	0.489613	0.315925	0.345424	0.156468	0.185817	0.0823996	0.0990116			0.214	1.24456			188.2	0.686493	0.662454	0.483599	0.481938	0.271431	0.314103	0.147986	0.167929	0.0758426	0.0806218	0.0314965	0.0419844
	0.318209	0.824748			188.4	0.0124932	0.0269664	0.622203	0.605043	0.510221	0.490251	0.316943	0.346067	0.156647	0.186223	0.0829423	0.0992461			0.214	1.27762			188.4	0.694305	0.662891	0.485578	0.482596	0.269	0.314698	0.148197	0.1683	0.072166	0.0808137	0.029396	0.042088
	0.319041	0.823936			188.6	0.011968	0.0269689	0.622353	0.6054	0.510537	0.490888	0.317731	0.346708	0.156505	0.18663	0.0831328	0.0994805			0.215	1.31058			188.6	0.686684	0.663325	0.484666	0.483252	0.269104	0.315292	0.14485	0.168671	0.0726048	0.0810055	0.0351928	0.0421916
	0.319874	0.822629			188.8	0.0122355	0.0269714	0.622893	0.605754	0.511241	0.491522	0.318681	0.347348	0.156886	0.187036	0.083938	0.0997148			0.215	1.34395			188.8	0.681291	0.663756	0.48674	0.483907	0.274265	0.315885	0.147804	0.169042	0.0746118	0.0811972	0.0336139	0.0422951
	0.320707	0.820708			189	0.0122339	0.0269738	0.622947	0.606106	0.511435	0.492155	0.319312	0.347987	0.15752	0.187442	0.0840665	0.099949			0.216	1.37793			189	0.689421	0.664185	0.488654	0.484559	0.26821	0.316477	0.148266	0.169413	0.0736189	0.0813889	0.0363458	0.0423987
	0.321539	0.820014			189.2	0.0121674	0.0269763	0.622747	0.606456	0.51194	0.492785	0.319861	0.348626	0.157691	0.187847	0.0844413	0.100183			0.216	1.41236			189.2	0.686785	0.664612	0.489689	0.48521	0.272475	0.317069	0.146371	0.169783	0.0736574	0.0815805	0.0332056	0.0425022
	0.322372	0.818798			189.4	0.0120645	0.0269786	0.622534	0.606803	0.512473	0.493414	0.320307	0.349263	0.157607	0.188252	0.084248	0.100417			0.217	1.4469			189.4	0.692334	0.665036	0.490077	0.485859	0.269301	0.31766	0.146992	0.170153	0.0676259	0.081772	0.0345193	0.0426057
	0.323205	0.816981			189.6	0.011918	0.026981	0.622784	0.607148	0.513124	0.494041	0.321005	0.349899	0.15807	0.188657	0.0843447	0.100651			0.217	1.48096			189.6	0.690326	0.665457	0.493858	0.486505	0.271164	0.318249	0.148807	0.170523	0.0762713	0.0819635	0.033416	0.0427092
	0.324037	0.817284			189.8	0.0116485	0.0269833	0.622869	0.607492	0.513657	0.494665	0.321704	0.350534	0.158723	0.189062	0.0845405	0.100885			0.218	1.51476			189.8	0.688898	0.665876	0.491726	0.48715	0.270701	0.318838	0.147923	0.170892	0.067717	0.0821549	0.0379456	0.0428127
	0.32487	0.815907			190	0.0114354	0.0269857	0.622842	0.607833	0.51459	0.495288	0.322208	0.351169	0.159295	0.189466	0.0846369	0.101119			0.219	1.54812			190	0.693028	0.666293	0.493364	0.487793	0.271145	0.319426	0.150836	0.171261	0.0711073	0.0823462	0.033869	0.0429162
	0.325703	0.813361			190.2	0.0115675	0.0269879	0.622742	0.608172	0.515491	0.495909	0.322295	0.351802	0.159765	0.18987	0.0840574	0.101352			0.219	1.58173			190.2	0.690322	0.666707	0.494834	0.488434	0.273986	0.320013	0.148956	0.17163	0.0705721	0.0825375	0.0332692	0.0430196
	0.326535	0.811877			190.4	0.0118313	0.0269902	0.62265	0.608509	0.516547	0.496528	0.322937	0.352434	0.15977	0.190273	0.0841356	0.101586			0.22	1.61593			190.4	0.693097	0.667119	0.497297	0.489074	0.270954	0.3206	0.149723	0.171999	0.070276	0.0827287	0.034833	0.043123
	0.327368	0.809485			190.6	0.0119325	0.0269924	0.622954	0.608843	0.517465	0.497145	0.323693	0.353066	0.160454	0.190677	0.0844222	0.10182			0.22	1.6498			190.6	0.692825	0.667528	0.496392	0.489711	0.275436	0.321185	0.150845	0.172367	0.0725251	0.0829198	0.0320262	0.0432264
	0.3282	0.808452			190.8	0.0119271	0.0269946	0.62276	0.609176	0.51833	0.49776	0.323682	0.353696	0.160689	0.19108	0.0842191	0.102053			0.221	1.6839			190.8	0.693874	0.667935	0.499496	0.490346	0.278427	0.32177	0.14503	0.172735	0.0777075	0.0831108	0.0312081	0.0433298
	0.329033	0.806111			191	0.0115983	0.0269968	0.622426	0.609507	0.519087	0.498373	0.324062	0.354326	0.160893	0.191482	0.0838298	0.102286			0.221	1.71811			191	0.687452	0.66834	0.50298	0.49098	0.275097	0.322354	0.147817	0.173103	0.0731258	0.0833018	0.0316338	0.0434331
	0.329866	0.803846			191.2	0.0117958	0.0269989	0.622713	0.609835	0.520132	0.498984	0.32492	0.354954	0.161256	0.191885	0.0838963	0.102519			0.222	1.75238			191.2	0.693518	0.668742	0.497785	0.491612	0.275869	0.322936	0.150544	0.17347	0.0717485	0.0834927	0.0309545	0.0435365
	0.330698	0.8029			191.4	0.0119874	0.027001	0.622825	0.610162	0.52112	0.499593	0.325501	0.355581	0.16178	0.192287	0.0840158	0.102753			0.222	1.78659			191.4	0.693346	0.669142	0.499416	0.492242	0.27544	0.323518	0.150781	0.173838	0.0761982	0.0836835	0.0319509	0.0436398
	0.331531	0.801176			191.6	0.0115743	0.0270031	0.623247	0.610486	0.522501	0.5002	0.326309	0.356208	0.162455	0.192688	0.0845245	0.102986			0.223	1.82018			191.6	0.694575	0.669539	0.505898	0.49287	0.277218	0.3241	0.151469	0.174205	0.0747951	0.0838743	0.0350456	0.0437431
	0.332364	0.800647			191.8	0.0118396	0.0270052	0.623767	0.610809	0.523572	0.500806	0.327261	0.356833	0.163054	0.19309	0.0851676	0.103219			0.223	1.85258			191.8	0.696804	0.669935	0.501639	0.493496	0.278861	0.32468	0.152045	0.174572	0.07726	0.084065	0.0345156	0.0438464
	0.333196	0.79836			192	0.0122683	0.0270072	0.624469	0.611129	0.524983	0.501409	0.328519	0.357458	0.163893	0.193491	0.0859947	0.103451			0.224	1.88491			192	0.693724	0.670328	0.503485	0.494121	0.275142	0.32526	0.1551	0.174938	0.0770094	0.0842557	0.0361477	0.0439497
	0.334029	0.796009			192.2	0.0126473	0.0270092	0.624599	0.611447	0.526019	0.502011	0.329621	0.358082	0.164742	0.193892	0.086224	0.103684			0.225	1.91659			192.2	0.691446	0.670718	0.504684	0.494743	0.279714	0.325838	0.154148	0.175304	0.0747611	0.0844462	0.0355275	0.0440529
	0.334862	0.794254			192.4	0.0124063	0.0270112	0.624918	0.611764	0.526597	0.502611	0.330821	0.358704	0.165188	0.194292	0.0862064	0.103917			0.225	1.9474			192.4	0.695226	0.671107	0.504654	0.495364	0.282812	0.326416	0.15386	0.17567	0.0788752	0.0846367	0.0348092	0.0441561
	0.335694	0.792304			192.6	0.0122471	0.0270132	0.624813	0.612078	0.527173	0.503209	0.331327	0.359326	0.165514	0.194692	0.0864948	0.104149			0.226	1.97746			192.6	0.692651	0.671493	0.503603	0.495983	0.283858	0.326993	0.15409	0.176036	0.0766134	0.0848271	0.0340976	0.0442594
	0.336527	0.790683			192.8	0.0131214	0.0270151	0.625141	0.612391	0.528074	0.503805	0.332321	0.359947	0.166395	0.195092	0.0872243	0.104382			0.226	2.00702			192.8	0.692908	0.671877	0.504905	0.4966	0.282501	0.327569	0.158588	0.176401	0.0758831	0.0850175	0.0326794	0.0443625
	0.33736	0.789914			193	0.0132296	0.027017	0.625092	0.612701	0.528364	0.504399	0.33353	0.360566	0.166778	0.195492	0.0873639	0.104614			0.227	2.03638			193	0.694562	0.672258	0.508381	0.497216	0.285884	0.328144	0.154332	0.176767	0.0783954	0.0852078	0.0381127	0.0444657
	0.338192	0.78966			193.2	0.0132472	0.0270189	0.625114	0.61301	0.528811	0.504992	0.334541	0.361185	0.166515	0.195891	0.0877721	0.104847			0.227	2.06569			193.2	0.693423	0.672638	0.506758	0.497829	0.283071	0.328719	0.154573	0.177131	0.0768644	0.085398	0.0357313	0.0445689
	0.339025	0.787994			193.4	0.0137037	0.0270208	0.625506	0.613317	0.529534	0.505582	0.335923	0.361803	0.166979	0.19629	0.0880372	0.105079			0.228	2.09383			193.4	0.694356	0.673015	0.50939	0.498441	0.287485	0.329292	0.155263	0.177496	0.074867	0.0855881	0.0342705	0.044672
	0.339857	0.787003			193.6	0.0140922	0.0270226	0.62619	0.613622	0.530503	0.506171	0.337286	0.36242	0.168324	0.196689	0.0886924	0.105311			0.228	2.12161			193.6	0.694481	0.67339	0.506649	0.499051	0.287037	0.329865	0.155842	0.17786	0.0787131	0.0857782	0.0367956	0.0447751
	0.34069	0.78595			193.8	0.0144092	0.0270244	0.627129	0.613925	0.531216	0.506758	0.33821	0.363036	0.168987	0.197087	0.089257	0.105543			0.229	2.14902			193.8	0.693905	0.673763	0.505599	0.49966	0.282342	0.330437	0.157328	0.178225	0.0747619	0.0859682	0.0377139	0.0448782
	0.341523	0.784875			194	0.0143485	0.0270262	0.627351	0.614226	0.53222	0.507343	0.339085	0.363651	0.169662	0.197485	0.0897281	0.105775			0.229	2.17566			194	0.695945	0.674133	0.508754	0.500266	0.288125	0.331008	0.155659	0.178588	0.0794955	0.0861582	0.0361367	0.0449813
	0.342355	0.784386			194.2	0.0143237	0.027028	0.627092	0.614525	0.532805	0.507926	0.33981	0.364265	0.16965	0.197883	0.0901306	0.106007			0.23	2.20151			194.2	0.695062	0.674502	0.511253	0.500871	0.287071	0.331578	0.155592	0.178952	0.0809926	0.086348	0.0383152	0.0450844
	0.343188	0.782858			194.4	0.0139486	0.0270298	0.627194	0.614822	0.533685	0.508507	0.340444	0.364878	0.169971	0.19828	0.0907889	0.106239			0.231	2.22693			194.4	0.69331	0.674868	0.511089	0.501474	0.283045	0.332148	0.155115	0.179315	0.0782053	0.0865378	0.0368805	0.0451874
	0.344021	0.781078			194.6	0.0144675	0.0270315	0.627525	0.615117	0.53401	0.509087	0.34135	0.36549	0.171054	0.198677	0.0916218	0.10647			0.231	2.25238			194.6	0.69648	0.675232	0.516114	0.502075	0.288374	0.332716	0.158242	0.179678	0.0780367	0.0867276	0.0335746	0.0452904
	0.344853	0.779831			194.8	0.0143874	0.0270332	0.627126	0.615411	0.534894	0.509665	0.341939	0.366101	0.1709	0.199074	0.0913639	0.106702			0.232	2.27727			194.8	0.6934	0.675594	0.512857	0.502674	0.289099	0.333284	0.162209	0.180041	0.0817251	0.0869172	0.0382588	0.0453934
	0.345686	0.779311			195	0.0141149	0.0270349	0.627205	0.615703	0.535648	0.51024	0.342441	0.366711	0.171357	0.19947	0.0915039	0.106934			0.232	2.30115			195	0.697679	0.675954	0.515305	0.503272	0.291999	0.333851	0.156593	0.180404	0.0790263	0.0871068	0.039085	0.0454964
	0.346519	0.778296			195.2	0.0140868	0.0270366	0.627135	0.615993	0.536741	0.510815	0.343113	0.36732	0.171588	0.199867	0.0913852	0.107165			0.233	2.32428			195.2	0.697092	0.676312	0.515687	0.503868	0.292443	0.334417	0.158646	0.180766	0.0783225	0.0872964	0.0364358	0.0455994
	0.347351	0.777144			195.4	0.0138108	0.0270382	0.626757	0.616281	0.537551	0.511387	0.343772	0.367929	0.172417	0.200262	0.0912083	0.107396			0.233	2.34698			195.4	0.696104	0.676668	0.516042	0.504462	0.29701	0.334982	0.15796	0.181128	0.0789556	0.0874858	0.0399981	0.0457023
	0.348184	0.776795			195.6	0.0134401	0.0270398	0.627015	0.616567	0.538547	0.511958	0.344256	0.368536	0.172841	0.200658	0.0912782	0.107628			0.234	2.36935			195.6	0.697698	0.677021	0.517447	0.505054	0.291892	0.335547	0.161086	0.18149	0.074608	0.0876752	0.0342901	0.0458053
	0.349017	0.777193			195.8	0.0131226	0.0270414	0.626969	0.616852	0.539321	0.512526	0.344664	0.369143	0.173159	0.201053	0.0912305	0.107859			0.234	2.39124			195.8	0.696145	0.677373	0.521456	0.505645	0.292153	0.33611	0.160214	0.181851	0.0762104	0.0878645	0.0400844	0.0459082
	0.349849	0.776348			196	0.012953	0.027043	0.627199	0.617135	0.54029	0.513093	0.345088	0.369748	0.173711	0.201448	0.0911277	0.10809			0.235	2.41303			196	0.693463	0.677722	0.520753	0.506234	0.293608	0.336673	0.161601	0.182212	0.0794322	0.0880538	0.0354125	0.0460111
	0.350682	0.775763			196.2	0.0125878	0.0270446	0.627084	0.617416	0.540902	0.513659	0.345694	0.370353	0.174123	0.201843	0.0908396	0.108321			0.235	2.43464			196.2	0.698059	0.67807	0.523053	0.506821	0.293868	0.337235	0.157595	0.182573	0.0802218	0.088243	0.044853	0.0461139
	0.351514	0.773981			196.4	0.0119801	0.0270461	0.626901	0.617695	0.541131	0.514222	0.346024	0.370956	0.174026	0.202237	0.0908325	0.108552			0.236	2.45535			196.4	0.693884	0.678415	0.519029	0.507407	0.293207	0.337796	0.157701	0.182934	0.0833243	0.0884321	0.0347742	0.0462168
	0.352347	0.773386			196.6	0.011645	0.0270477	0.626398	0.617973	0.541019	0.514784	0.346205	0.371559	0.174087	0.202631	0.0911578	0.108782			0.237	2.47558			196.6	0.696112	0.678759	0.521403	0.507991	0.298238	0.338357	0.163792	0.183294	0.0791909	0.0886211	0.036225	0.0463196
	0.35318	0.772828			196.8	0.0117323	0.0270492	0.626645	0.618248	0.541188	0.515344	0.346949	0.372161	0.174176	0.203025	0.0913865	0.109013			0.237	2.49571			196.8	0.698224	0.6791	0.519667	0.508573	0.291594	0.338916	0.16578	0.183655	0.0805266	0.0888101	0.0373199	0.0464224
	0.354012	0.771243			197	0.0112013	0.0270507	0.62669	0.618522	0.5412	0.515902	0.347864	0.372762	0.174277	0.203418	0.0916068	0.109244			0.238	2.51577			197	0.699207	0.67944	0.51911	0.509153	0.296596	0.339475	0.163221	0.184014	0.08007	0.088999	0.0385243	0.0465252
	0.354845	0.770678			197.2	0.0107969	0.0270521	0.62681	0.618795	0.541207	0.516459	0.348372	0.373362	0.17427	0.203811	0.0914972	0.109474			0.238	2.5353			197.2	0.69533	0.679777	0.528102	0.509732	0.296775	0.340033	0.163989	0.184374	0.0812281	0.0891879	0.0380245	0.046628
	0.355678	0.770732			197.4	0.0109976	0.0270536	0.627316	0.619066	0.541926	0.517013	0.348901	0.373961	0.174864	0.204204	0.0917387	0.109705			0.239	2.55477			197.4	0.695257	0.680113	0.521398	0.510309	0.300647	0.34059	0.163239	0.184733	0.0782276	0.0893766	0.0385404	0.0467308
	0.35651	0.769627			197.6	0.0110547	0.027055	0.627646	0.619335	0.542462	0.517566	0.349173	0.374559	0.175524	0.204597	0.0920145	0.109935			0.239	2.57402			197.6	0.695897	0.680446	0.525555	0.510884	0.301163	0.341146	0.165467	0.185093	0.0802845	0.0895654	0.0382921	0.0468335
	0.357343	0.769242			197.8	0.0109371	0.0270564	0.628132	0.619602	0.542861	0.518118	0.349524	0.375156	0.17585	0.204989	0.0922868	0.110165			0.24	2.59316			197.8	0.697495	0.680778	0.525713	0.511458	0.297631	0.341701	0.160747	0.185451	0.0815186	0.089754	0.0382019	0.0469362
	0.358176	0.768219			198	0.0110749	0.0270578	0.628028	0.619868	0.543138	0.518667	0.350283	0.375752	0.176185	0.205381	0.0926746	0.110395			0.24	2.61181			198	0.698594	0.681108	0.52649	0.51203	0.302256	0.342256	0.158501	0.18581	0.0811301	0.0899425	0.0382683	0.047039
	0.359008	0.76798			198.2	0.011052	0.0270592	0.627738	0.620132	0.54333	0.519215	0.350649	0.376347	0.176168	0.205772	0.0931078	0.110626			0.241	2.62961			198.2	0.70016	0.681436	0.526492	0.5126	0.295973	0.34281	0.158351	0.186168	0.0810056	0.0901311	0.0343856	0.0471417
	0.359841	0.767126			198.4	0.0111277	0.0270606	0.627967	0.620394	0.544238	0.519761	0.350696	0.376942	0.176155	0.206164	0.0930401	0.110856			0.241	2.64633			198.4	0.699783	0.681761	0.527995	0.513169	0.300913	0.343363	0.164588	0.186526	0.0825588	0.0903195	0.0355294	0.0472443
	0.360673	0.765118			198.6	0.0117416	0.0270619	0.628236	0.620655	0.544829	0.520306	0.351655	0.377535	0.176718	0.206555	0.0934535	0.111085			0.242	2.66282			198.6	0.70196	0.682085	0.527592	0.513736	0.300817	0.343915	0.166516	0.186884	0.0813455	0.0905079	0.0384393	0.047347
	0.361506	0.764339			198.8	0.0111569	0.0270633	0.627662	0.620914	0.545005	0.520849	0.351991	0.378127	0.176534	0.206945	0.0933821	0.111315			0.243	2.6793			198.8	0.697313	0.682407	0.531465	0.514301	0.304791	0.344466	0.165757	0.187242	0.0810356	0.0906961	0.0340923	0.0474496
	0.362339	0.765143			199	0.0113066	0.0270646	0.627667	0.621171	0.545485	0.52139	0.352107	0.378719	0.176533	0.207336	0.0932906	0.111545			0.243	2.69604			199	0.69898	0.682728	0.529749	0.514865	0.30361	0.345017	0.166092	0.187599	0.0834604	0.0908844	0.0371133	0.0475522
	0.363171	0.763928			199.2	0.0116126	0.0270659	0.627604	0.621427	0.546074	0.521929	0.353176	0.37931	0.177064	0.207726	0.0933429	0.111775			0.244	2.71355			199.2	0.700798	0.683046	0.528695	0.515427	0.303135	0.345567	0.165061	0.187956	0.0800652	0.0910725	0.0401816	0.0476548
	0.364004	0.762427			199.4	0.0117304	0.0270672	0.627783	0.621682	0.546431	0.522467	0.354418	0.3799	0.177595	0.208116	0.0935887	0.112004			0.244	2.72999			199.4	0.696562	0.683362	0.531456	0.515987	0.302126	0.346116	0.162973	0.188313	0.0845246	0.0912606	0.0406725	0.0477574
	0.364837	0.762084			199.6	0.0125033	0.0270684	0.628877	0.621934	0.547373	0.523003	0.355874	0.380488	0.178566	0.208505	0.0945261	0.112234			0.245	2.74648			199.6	0.701562	0.683677	0.534683	0.516546	0.30701	0.346664	0.164912	0.188669	0.0841637	0.0914486	0.0387704	0.0478599
	0.365669	0.760942			199.8	0.01259	0.0270697	0.628982	0.622185	0.548279	0.523537	0.356978	0.381076	0.179351	0.208894	0.0947287	0.112463			0.245	2.76264			199.8	0.703809	0.68399	0.53117	0.517103	0.302708	0.347211	0.166817	0.189026	0.0825763	0.0916366	0.0409891	0.0479625
	0.366502	0.760381			200	0.0127452	0.0270709	0.629245	0.622435	0.549058	0.52407	0.358097	0.381663	0.180168	0.209283	0.0951408	0.112692			0.246	2.77856			200	0.69958	0.684301	0.535366	0.517659	0.308504	0.347758	0.169327	0.189382	0.083054	0.0918245	0.0396965	0.048065
	0.367335	0.760093			200.2	0.0124694	0.0270721	0.629405	0.622683	0.549794	0.524601	0.359147	0.382249	0.180657	0.209672	0.0952887	0.112922			0.246	2.7945			200.2	0.698747	0.68461	0.532881	0.518213	0.308148	0.348303	0.168017	0.189738	0.0834541	0.0920123	0.0388163	0.0481675
	0.368167	0.760073			200.4	0.0129022	0.0270733	0.62944	0.62293	0.55016	0.52513	0.360419	0.382835	0.181165	0.21006	0.0959108	0.113151			0.247	2.81012			200.4	0.701483	0.684917	0.535677	0.518765	0.309802	0.348848	0.17109	0.190093	0.0852069	0.0922	0.0432123	0.04827
	0.369	0.759828			200.6	0.0132221	0.0270745	0.62961	0.623175	0.550663	0.525658	0.361791	0.383419	0.181496	0.210448	0.0964787	0.11338			0.247	2.82598			200.6	0.696836	0.685223	0.536463	0.519316	0.309495	0.349393	0.166922	0.190448	0.0838932	0.0923877	0.0369368	0.0483724
	0.369833	0.760524			200.8	0.0136247	0.0270757	0.629707	0.623418	0.551272	0.526184	0.362912	0.384002	0.181905	0.210835	0.0969587	0.113609			0.248	2.8408			200.8	0.697429	0.685526	0.534548	0.519865	0.307403	0.349936	0.167298	0.190803	0.0840779	0.0925753	0.0406168	0.0484749
	0.370665	0.760305			201	0.0139913	0.0270769	0.630266	0.62366	0.552254	0.526708	0.364455	0.384585	0.182962	0.211223	0.0974409	0.113837			0.249	2.85498			201	0.70055	0.685828	0.537729	0.520412	0.311034	0.350479	0.170859	0.191158	0.0876415	0.0927629	0.0381623	0.0485773
	0.371498	0.759775			201.2	0.0141737	0.027078	0.630397	0.6239	0.553177	0.527231	0.365134	0.385166	0.183627	0.21161	0.0978124	0.114066			0.249	2.86878			201.2	0.700898	0.686129	0.53301	0.520958	0.307697	0.35102	0.170247	0.191512	0.0839741	0.0929504	0.0425831	0.0486797
	0.37233	0.759057			201.4	0.0143821	0.0270791	0.630487	0.624139	0.55412	0.527752	0.36575	0.385747	0.184236	0.211997	0.098404	0.114295			0.25	2.88243			201.4	0.697582	0.686427	0.541261	0.521502	0.308547	0.351561	0.166943	0.191867	0.0843939	0.0931378	0.0378791	0.0487821
	0.373163	0.75868			201.6	0.014107	0.0270803	0.630155	0.624377	0.554908	0.528272	0.366407	0.386327	0.184639	0.212383	0.0981992	0.114523			0.25	2.89613			201.6	0.700169	0.686724	0.54254	0.522045	0.31054	0.352102	0.167702	0.192221	0.0851574	0.0933251	0.0412244	0.0488845
	0.373996	0.757565			201.8	0.0142697	0.0270814	0.630462	0.624613	0.555654	0.52879	0.367503	0.386906	0.185335	0.212769	0.0982514	0.114752			0.251	2.9094			201.8	0.702671	0.687019	0.543473	0.522586	0.312844	0.352641	0.167576	0.192574	0.0824821	0.0935124	0.0443261	0.0489868
	0.374828	0.757811			202	0.0145608	0.0270825	0.630754	0.624847	0.556136	0.529306	0.367992	0.387484	0.185627	0.213155	0.0984638	0.11498			0.251	2.92301			202	0.704058	0.687312	0.538663	0.523125	0.309648	0.35318	0.169896	0.192928	0.0867795	0.0936996	0.0423986	0.0490892
	0.375661	0.757531			202.2	0.014014	0.0270835	0.630201	0.62508	0.556765	0.529821	0.368104	0.388061	0.185422	0.213541	0.0981762	0.115209			0.252	2.93632			202.2	0.701609	0.687604	0.542614	0.523663	0.313754	0.353717	0.171186	0.193281	0.087649	0.0938867	0.0398381	0.0491915
	0.376494	0.757394			202.4	0.0137246	0.0270846	0.630066	0.625312	0.557248	0.530334	0.36845	0.388637	0.185321	0.213926	0.0980307	0.115437			0.252	2.94903			202.4	0.700392	0.687894	0.541309	0.5242	0.315887	0.354254	0.166406	0.193634	0.0840125	0.0940738	0.0429744	0.0492938
	0.377326	0.756763			202.6	0.0135638	0.0270856	0.629866	0.625542	0.557372	0.530845	0.368782	0.389213	0.185765	0.214311	0.0979736	0.115665			0.253	2.96116			202.6	0.704187	0.688182	0.539202	0.524734	0.315343	0.354791	0.177338	0.193986	0.0907668	0.0942608	0.0424552	0.0493961
	0.378159	0.755415			202.8	0.0130433	0.0270867	0.629587	0.62577	0.557364	0.531355	0.36888	0.389787	0.186001	0.214696	0.0983613	0.115893			0.253	2.97285			202.8	0.697649	0.688468	0.544429	0.525268	0.313528	0.355326	0.17603	0.194339	0.0879945	0.0944477	0.0403076	0.0494983
	0.378992	0.753897			203	0.0130017	0.0270877	0.629625	0.625998	0.55816	0.531864	0.368845	0.390361	0.186297	0.21508	0.0984242	0.116121			0.254	2.98355			203	0.702717	0.688753	0.544029	0.525799	0.312528	0.355861	0.173237	0.194691	0.0877761	0.0946346	0.0434388	0.0496006
	0.379824	0.753298			203.2	0.0134378	0.0270887	0.630056	0.626224	0.559148	0.53237	0.36995	0.390933	0.187481	0.215464	0.0990639	0.116349			0.255	2.99396			203.2	0.704425	0.689036	0.548114	0.526329	0.319993	0.356395	0.174022	0.195043	0.083062	0.0948214	0.0421932	0.0497028
	0.380657	0.752635			203.4	0.0134688	0.0270897	0.630455	0.626448	0.560092	0.532875	0.370783	0.391505	0.188108	0.215848	0.0997063	0.116577			0.255	3.00386			203.4	0.701892	0.689318	0.544646	0.526858	0.31638	0.356928	0.179761	0.195395	0.0845606	0.0950081	0.039265	0.049805
	0.381489	0.751507			203.6	0.0137346	0.0270907	0.630992	0.626671	0.56089	0.533379	0.371411	0.392076	0.189197	0.216231	0.100096	0.116804			0.256	3.0139			203.6	0.704767	0.689598	0.545087	0.527385	0.31645	0.35746	0.174646	0.195746	0.0885522	0.0951948	0.0456729	0.0499072
	0.382322	0.751354			203.8	0.0132411	0.0270917	0.630688	0.626893	0.561949	0.533881	0.371512	0.392646	0.189122	0.216615	0.100002	0.117032			0.256	3.02381			203.8	0.70195	0.689876	0.548117	0.52791	0.317783	0.357992	0.176394	0.196097	0.0882419	0.0953814	0.0412738	0.0500093
	0.383155	0.751397			204	0.0130265	0.0270926	0.63094	0.627113	0.56247	0.534381	0.372329	0.393215	0.189511	0.216997	0.100525	0.117259			0.257	3.03314			204	0.707597	0.690152	0.549222	0.528434	0.31947	0.358523	0.170693	0.196448	0.0889192	0.0955679	0.0411254	0.0501115
	0.383987	0.750912			204.2	0.0122994	0.0270936	0.630907	0.627332	0.562911	0.53488	0.372631	0.393783	0.189815	0.21738	0.100496	0.117487			0.257	3.04222			204.2	0.704095	0.690427	0.550287	0.528957	0.321837	0.359053	0.179264	0.196799	0.0888593	0.0957544	0.0448369	0.0502136
	0.38482	0.751156			204.4	0.0126511	0.0270945	0.630918	0.627549	0.563587	0.535378	0.373596	0.394351	0.189965	0.217762	0.101014	0.117714			0.258	3.05155			204.4	0.701208	0.690701	0.549601	0.529478	0.317161	0.359582	0.173067	0.197149	0.0860437	0.0959408	0.0438711	0.0503157
	0.385653	0.751614			204.6	0.0121153	0.0270955	0.631125	0.627766	0.564027	0.535873	0.374117	0.394917	0.189801	0.218144	0.101032	0.117941			0.258	3.0611			204.6	0.700957	0.690973	0.544765	0.529997	0.317674	0.36011	0.176658	0.197499	0.0923516	0.0961271	0.0406465	0.0504178
	0.386485	0.750967			204.8	0.012355	0.0270964	0.631364	0.62798	0.564832	0.536367	0.37451	0.395483	0.19048	0.218526	0.101417	0.118169			0.259	3.07014			204.8	0.706971	0.691243	0.55085	0.530515	0.325577	0.360638	0.178642	0.197849	0.0904564	0.0963133	0.0451719	0.0505199
	0.387318	0.750873			205	0.0124164	0.0270973	0.631749	0.628194	0.564971	0.53686	0.375376	0.396047	0.19079	0.218907	0.101713	0.118396			0.259	3.07837			205	0.704723	0.691512	0.551597	0.531031	0.323489	0.361165	0.173626	0.198199	0.0877866	0.0964995	0.0443634	0.050622
	0.388151	0.750794			205.2	0.0121514	0.0270982	0.632161	0.628406	0.565544	0.537351	0.375996	0.396611	0.191575	0.219289	0.10228	0.118623			0.26	3.08596			205.2	0.704897	0.691779	0.551624	0.531546	0.323705	0.361691	0.177279	0.198548	0.0874906	0.0966856	0.0441104	0.050724
	0.388983	0.750332			205.4	0.0121114	0.0270991	0.632324	0.628617	0.565835	0.537841	0.376909	0.397174	0.191607	0.219669	0.102141	0.118849			0.261	3.09342			205.4	0.706473	0.692044	0.549363	0.532059	0.321121	0.362217	0.176857	0.198897	0.0880568	0.0968717	0.0433313	0.050826
	0.389816	0.749121			205.6	0.0119732	0.0270999	0.63236	0.628826	0.565921	0.538329	0.378087	0.397736	0.191615	0.22005	0.102078	0.119076			0.261	3.10099			205.6	0.705946	0.692308	0.551572	0.532571	0.325498	0.362741	0.180771	0.199246	0.0901686	0.0970577	0.0457912	0.050928
	0.390649	0.747273			205.8	0.0128353	0.0271008	0.632811	0.629035	0.566264	0.538816	0.379121	0.398298	0.191861	0.22043	0.102331	0.119303			0.262	3.10821			205.8	0.704273	0.69257	0.552672	0.533081	0.323865	0.363265	0.177921	0.199594	0.08689	0.0972436	0.0382714	0.05103
	0.391481	0.746385			206	0.0129621	0.0271016	0.63271	0.629242	0.565871	0.539301	0.379723	0.398858	0.192033	0.22081	0.102048	0.11953			0.262	3.11538			206	0.707128	0.692831	0.55559	0.53359	0.325637	0.363788	0.178165	0.199943	0.0901858	0.0974295	0.0418807	0.051132
	0.392314	0.745502			206.2	0.0126806	0.0271025	0.632309	0.629447	0.566095	0.539784	0.380611	0.399417	0.192583	0.22119	0.102157	0.119756			0.263	3.12239			206.2	0.709337	0.693091	0.552425	0.534098	0.325723	0.364311	0.178104	0.200291	0.0915596	0.0976152	0.0448916	0.0512339
	0.393146	0.74483			206.4	0.0130486	0.0271033	0.632532	0.629652	0.566184	0.540266	0.3816	0.399976	0.193448	0.221569	0.102597	0.119983			0.263	3.12904			206.4	0.708521	0.693349	0.552306	0.534604	0.325544	0.364832	0.181295	0.200639	0.0895655	0.0978009	0.0443857	0.0513358
	0.393979	0.743721			206.6	0.0129821	0.0271041	0.632227	0.629855	0.566383	0.540747	0.381665	0.400534	0.193808	0.221948	0.102701	0.120209			0.264	3.1352			206.6	0.705039	0.693605	0.559651	0.535108	0.326591	0.365353	0.182698	0.200986	0.0894473	0.0979866	0.0425668	0.0514377
	0.394812	0.742865			206.8	0.0126791	0.0271049	0.631981	0.630057	0.56667	0.541226	0.382139	0.401091	0.194438	0.222327	0.103243	0.120435			0.264	3.14124			206.8	0.70169	0.69386	0.557253	0.535611	0.32659	0.365873	0.178783	0.201334	0.0925062	0.0981722	0.0434531	0.0515396
	0.395644	0.742725			207	0.0128784	0.0271057	0.631939	0.630257	0.567146	0.541703	0.382496	0.401647	0.194413	0.222705	0.10343	0.120661			0.265	3.14704			207	0.705078	0.694113	0.557264	0.536112	0.327508	0.366392	0.183749	0.201681	0.0912733	0.0983577	0.0408691	0.0516415
	0.396477	0.741375			207.2	0.0139491	0.0271065	0.632671	0.630456	0.568039	0.542179	0.383887	0.402202	0.195276	0.223083	0.103737	0.120888			0.265	3.15276			207.2	0.704142	0.694365	0.553963	0.536612	0.329296	0.366911	0.180956	0.202028	0.0887146	0.0985431	0.0436671	0.0517434
	0.39731	0.740135			207.4	0.0137303	0.0271073	0.632391	0.630654	0.5685	0.542654	0.384368	0.402756	0.195612	0.223461	0.104066	0.121114			0.266	3.1582			207.4	0.706882	0.694616	0.557121	0.537111	0.329704	0.367429	0.179327	0.202374	0.0895107	0.0987285	0.0425533	0.0518452
	0.398142	0.740403			207.6	0.0135047	0.0271081	0.632358	0.630851	0.569285	0.543127	0.384506	0.40331	0.195886	0.223839	0.103984	0.12134			0.267	3.16348			207.6	0.703546	0.694864	0.561778	0.537608	0.329473	0.367946	0.181725	0.20272	0.0884588	0.0989138	0.04056	0.051947
	0.398975	0.74			207.8	0.0131779	0.0271088	0.632736	0.631047	0.570202	0.543598	0.385166	0.403862	0.195971	0.224216	0.10455	0.121565			0.267	3.16886			207.8	0.707108	0.695112	0.560415	0.538103	0.330939	0.368462	0.183066	0.203067	0.0957025	0.0990991	0.0414206	0.0520488
	0.399808	0.739737			208	0.0125594	0.0271096	0.632453	0.631241	0.570605	0.544069	0.385886	0.404414	0.196603	0.224593	0.104613	0.121791			0.268	3.1741			208	0.706842	0.695358	0.562505	0.538598	0.33093	0.368977	0.183674	0.203412	0.0900436	0.0992843	0.0456259	0.0521506
	0.40064	0.739061			208.2	0.0115791	0.0271103	0.631813	0.631435	0.570855	0.544537	0.38579	0.404965	0.196557	0.22497	0.103967	0.122017			0.268	3.1788			208.2	0.705755	0.695603	0.560491	0.53909	0.326718	0.369492	0.180395	0.203758	0.0937055	0.0994694	0.0421185	0.0522523
	0.401473	0.738665			208.4	0.0117764	0.027111	0.631888	0.631627	0.571743	0.545004	0.386353	0.405515	0.197263	0.225346	0.104314	0.122242			0.269	3.18373			208.4	0.710788	0.695846	0.562945	0.539582	0.333593	0.370006	0.184345	0.204103	0.0933328	0.0996544	0.0421068	0.0523541
	0.402305	0.738179			208.6	0.011223	0.0271118	0.632255	0.631817	0.572013	0.54547	0.386826	0.406064	0.197844	0.225722	0.104019	0.122468			0.269	3.18874			208.6	0.707833	0.696088	0.56031	0.540071	0.33691	0.370519	0.181321	0.204448	0.0931945	0.0998394	0.042621	0.0524558
	0.403138	0.737234			208.8	0.0112553	0.0271125	0.63239	0.632007	0.572345	0.545934	0.38758	0.406613	0.198678	0.226098	0.104211	0.122693			0.27	3.19365			208.8	0.704004	0.696328	0.562456	0.54056	0.333023	0.371032	0.187457	0.204793	0.0965535	0.100024	0.0445749	0.0525575
	0.403971	0.735947			209	0.0115574	0.0271132	0.632938	0.632195	0.572926	0.546397	0.388517	0.40716	0.19921	0.226474	0.104611	0.122919			0.27	3.19836			209	0.701824	0.696567	0.562511	0.541047	0.334239	0.371543	0.184019	0.205138	0.0946647	0.100209	0.0444704	0.0526592
	0.404803	0.736109			209.2	0.0119012	0.0271139	0.633644	0.632383	0.57376	0.546859	0.389307	0.407707	0.200356	0.226849	0.105181	0.123144			0.271	3.20282			209.2	0.708274	0.696805	0.564958	0.541532	0.336145	0.372054	0.185723	0.205482	0.0939335	0.100394	0.0464904	0.0527609
	0.405636	0.736702			209.4	0.0125952	0.0271146	0.634248	0.632569	0.57458	0.547319	0.390518	0.408253	0.200619	0.227224	0.105705	0.123369			0.271	3.20749			209.4	0.70814	0.697041	0.563979	0.542017	0.336782	0.372565	0.184196	0.205826	0.0910656	0.100579	0.0422392	0.0528625
	0.406469	0.736419			209.6	0.0130587	0.0271152	0.634493	0.632754	0.574967	0.547777	0.391151	0.408798	0.200961	0.227599	0.106236	0.123594			0.272	3.21153			209.6	0.704789	0.697276	0.562804	0.542499	0.333954	0.373074	0.183715	0.20617	0.0955738	0.100763	0.0438374	0.0529641
	0.407301	0.73581			209.8	0.0138156	0.0271159	0.634608	0.632937	0.575484	0.548234	0.391997	0.409342	0.201735	0.227973	0.106574	0.123819			0.273	3.21554			209.8	0.704656	0.697509	0.565733	0.542981	0.339597	0.373583	0.184359	0.206513	0.0916244	0.100948	0.0452671	0.0530658
	0.408134	0.735573			210	0.0135431	0.0271166	0.634347	0.63312	0.575177	0.54869	0.392654	0.409885	0.201876	0.228347	0.106441	0.124044			0.273	3.21909			210	0.703314	0.697741	0.566342	0.54346	0.333771	0.374091	0.186006	0.206857	0.0893374	0.101132	0.0445782	0.0531674
	0.408967	0.734504			210.2	0.0139717	0.0271172	0.634664	0.633302	0.575983	0.549144	0.393589	0.410427	0.202717	0.228721	0.106986	0.124269			0.274	3.22219			210.2	0.71217	0.697972	0.570439	0.543939	0.33773	0.374598	0.185283	0.2072	0.0903675	0.101317	0.045212	0.0532689
	0.409799	0.733687			210.4	0.0150444	0.0271179	0.635067	0.633482	0.57686	0.549597	0.394616	0.410969	0.203373	0.229095	0.107962	0.124493			0.274	3.22535			210.4	0.706687	0.698201	0.566552	0.544416	0.338674	0.375105	0.190124	0.207543	0.0943268	0.101501	0.0467958	0.0533705
	0.410632	0.733301			210.6	0.0149299	0.0271185	0.634717	0.633661	0.577218	0.550048	0.395016	0.41151	0.203501	0.229468	0.108253	0.124718			0.275	3.22805			210.6	0.708993	0.698429	0.56705	0.544892	0.340268	0.375611	0.184965	0.207885	0.0921646	0.101685	0.0430003	0.053472
	0.411465	0.732504			210.8	0.0155211	0.0271191	0.635053	0.633839	0.577858	0.550498	0.396298	0.41205	0.203827	0.229841	0.108916	0.124943			0.275	3.23088			210.8	0.708574	0.698656	0.566688	0.545366	0.341699	0.376116	0.189762	0.208228	0.0924007	0.10187	0.0487664	0.0535735
	0.412297	0.732851			211	0.0158571	0.0271198	0.635322	0.634016	0.578083	0.550947	0.397196	0.412589	0.203524	0.230213	0.109049	0.125167			0.276	3.23349			211	0.706241	0.698881	0.568519	0.545839	0.341205	0.37662	0.187189	0.20857	0.0921855	0.102054	0.0471622	0.053675
	0.41313	0.733091			211.2	0.0162142	0.0271204	0.635647	0.634192	0.578464	0.551394	0.39792	0.413127	0.203657	0.230586	0.109081	0.125391			0.276	3.236			211.2	0.705113	0.699106	0.569789	0.546311	0.343077	0.377124	0.191791	0.208912	0.096527	0.102238	0.0461647	0.0537765
	0.413962	0.732268			211.4	0.0153515	0.027121	0.635035	0.634367	0.578799	0.55184	0.397762	0.413665	0.20361	0.230958	0.109441	0.125616			0.277	3.23866			211.4	0.706636	0.699328	0.569335	0.546781	0.339951	0.377626	0.189241	0.209253	0.0930967	0.102422	0.0463477	0.053878
	0.414795	0.731843			211.6	0.0148972	0.0271216	0.634945	0.634541	0.578954	0.552284	0.397896	0.414201	0.203796	0.23133	0.109617	0.12584			0.277	3.24156			211.6	0.707234	0.69955	0.572062	0.54725	0.342796	0.378128	0.190553	0.209594	0.0969747	0.102606	0.0458158	0.0539794
	0.415628	0.73155			211.8	0.0148127	0.0271222	0.634769	0.634713	0.579286	0.552727	0.398553	0.414737	0.203721	0.231701	0.109752	0.126064			0.278	3.24453			211.8	0.707632	0.69977	0.569635	0.547717	0.346642	0.37863	0.185253	0.209936	0.0954629	0.10279	0.0480143	0.0540809
	0.41646	0.730618			212	0.0147053	0.0271228	0.63417	0.634885	0.579592	0.553169	0.399212	0.415272	0.204086	0.232072	0.109605	0.126288			0.279	3.24726			212	0.708791	0.699989	0.571264	0.548183	0.34563	0.37913	0.186824	0.210276	0.0947262	0.102974	0.0433047	0.0541823
	0.417293	0.729807			212.2	0.0148371	0.0271233	0.633981	0.635055	0.580106	0.553609	0.400015	0.415806	0.204369	0.232443	0.109739	0.126512			0.279	3.24989			212.2	0.709626	0.700206	0.574506	0.548648	0.342619	0.37963	0.190509	0.210617	0.0950178	0.103158	0.0470754	0.0542837
	0.418126	0.729791			212.4	0.0151717	0.0271239	0.634511	0.635225	0.581152	0.554048	0.401467	0.416339	0.205561	0.232814	0.110508	0.126736			0.28	3.25113			212.4	0.711034	0.700423	0.573669	0.549111	0.3492	0.38013	0.18792	0.210957	0.0917492	0.103341	0.0484953	0.054385
	0.418958	0.730328			212.6	0.0143724	0.0271245	0.635059	0.635393	0.581365	0.554486	0.402565	0.416872	0.205786	0.233184	0.110042	0.12696			0.28	3.25232			212.6	0.707161	0.700638	0.572191	0.549573	0.345007	0.380628	0.193964	0.211297	0.0967249	0.103525	0.0453525	0.0544864
	0.419791	0.730922			212.8	0.0141648	0.027125	0.634709	0.635561	0.581744	0.554922	0.403294	0.417403	0.206193	0.233554	0.109721	0.127183			0.281	3.25349			212.8	0.711035	0.700852	0.575384	0.550034	0.347687	0.381126	0.19444	0.211637	0.0966948	0.103708	0.0459907	0.0545877
	0.420624	0.730657			213	0.0147342	0.0271256	0.635318	0.635727	0.58274	0.555357	0.403904	0.417934	0.207202	0.233924	0.110368	0.127407			0.281	3.25436			213	0.704695	0.701064	0.574659	0.550493	0.345821	0.381623	0.191876	0.211977	0.0977379	0.103892	0.0493182	0.0546891
	0.421456	0.730398			213.2	0.0147529	0.0271261	0.63556	0.635892	0.583202	0.55579	0.404303	0.418464	0.20742	0.234293	0.110793	0.12763			0.282	3.2556			213.2	0.709757	0.701276	0.574082	0.550951	0.347583	0.382119	0.193034	0.212316	0.0955065	0.104075	0.0477259	0.0547904
	0.422289	0.729866			213.4	0.0148235	0.0271266	0.635753	0.636056	0.584004	0.556222	0.404906	0.418993	0.207906	0.234663	0.111479	0.127854			0.282	3.25635			213.4	0.708444	0.701486	0.574005	0.551408	0.349946	0.382615	0.19473	0.212655	0.0966707	0.104259	0.0485488	0.0548916
	0.423122	0.729733			213.6	0.0146205	0.0271272	0.635692	0.63622	0.584334	0.556653	0.405275	0.419521	0.207971	0.235032	0.111527	0.128077			0.283	3.25717			213.6	0.708473	0.701695	0.574949	0.551863	0.349905	0.383109	0.191028	0.212994	0.0998957	0.104442	0.0480226	0.0549929
	0.423954	0.729289			213.8	0.0147067	0.0271277	0.6356	0.636382	0.584753	0.557083	0.406115	0.420049	0.208706	0.2354	0.112115	0.1283			0.283	3.25747			213.8	0.709203	0.701902	0.574107	0.552317	0.346867	0.383603	0.194481	0.213333	0.0985873	0.104625	0.0493311	0.0550941
	0.424787	0.728727			214	0.0145229	0.0271282	0.635708	0.636543	0.584965	0.557511	0.406513	0.420576	0.208602	0.235769	0.112359	0.128523			0.284	3.25757			214	0.712199	0.702109	0.577762	0.55277	0.349548	0.384097	0.196437	0.213671	0.0981222	0.104808	0.0491527	0.0551954
	0.425619	0.727617			214.2	0.0152605	0.0271287	0.636611	0.636703	0.586327	0.557937	0.407712	0.421102	0.210031	0.236137	0.113139	0.128746			0.285	3.25769			214.2	0.710632	0.702314	0.578542	0.553221	0.35281	0.384589	0.192571	0.214009	0.0980113	0.104992	0.0502328	0.0552966
	0.426452	0.726412			214.4	0.0157663	0.0271292	0.637215	0.636862	0.587075	0.558363	0.40846	0.421627	0.211211	0.236504	0.1142	0.128969			0.285	3.25796			214.4	0.710117	0.702518	0.577647	0.553671	0.349862	0.385081	0.195012	0.214347	0.092873	0.105175	0.0469315	0.0553978
	0.427285	0.72537			214.6	0.0157958	0.0271297	0.637248	0.637021	0.587536	0.558787	0.409168	0.422151	0.211941	0.236872	0.11447	0.129192			0.286	3.25885			214.6	0.710374	0.702721	0.574977	0.55412	0.352181	0.385573	0.196354	0.214685	0.0937928	0.105358	0.0508698	0.0554989
	0.428117	0.724649			214.8	0.0158538	0.0271302	0.637388	0.637178	0.587226	0.55921	0.409561	0.422674	0.212208	0.237239	0.114821	0.129415			0.286	3.25972			214.8	0.714254	0.702923	0.580824	0.554567	0.350826	0.386063	0.19376	0.215022	0.0994623	0.105541	0.0478053	0.0556001
	0.42895	0.723405			215	0.0154942	0.0271307	0.637193	0.637334	0.586932	0.559631	0.409644	0.423197	0.212554	0.237606	0.114497	0.129638			0.287	3.26053			215	0.70923	0.703123	0.577324	0.555013	0.352068	0.386553	0.196056	0.215359	0.0996724	0.105723	0.0482106	0.0557012
	0.429783	0.72253			215.2	0.0155192	0.0271312	0.636944	0.637489	0.586877	0.560051	0.409418	0.423719	0.21294	0.237973	0.114475	0.12986			0.287	3.26139			215.2	0.710979	0.703322	0.577029	0.555458	0.356101	0.387042	0.195455	0.215696	0.0954188	0.105906	0.049373	0.0558023
	0.430615	0.72132			215.4	0.0152322	0.0271316	0.637183	0.637643	0.587237	0.56047	0.409585	0.42424	0.214088	0.238339	0.115043	0.130083			0.288	3.26195			215.4	0.710946	0.703521	0.580831	0.555901	0.354655	0.38753	0.195793	0.216033	0.0984515	0.106089	0.0474634	0.0559034
	0.431448	0.720809			215.6	0.0155097	0.0271321	0.636799	0.637797	0.587019	0.560887	0.410145	0.42476	0.214332	0.238705	0.11508	0.130305			0.288	3.26207			215.6	0.708867	0.703718	0.583381	0.556344	0.352823	0.388018	0.193581	0.216369	0.0962546	0.106271	0.0471182	0.0560045
	0.432281	0.720548			215.8	0.0158562	0.0271326	0.637241	0.637949	0.587621	0.561304	0.41066	0.425279	0.214415	0.239071	0.11518	0.130528			0.289	3.26238			215.8	0.706921	0.703913	0.581094	0.556784	0.357585	0.388505	0.200414	0.216706	0.097662	0.106454	0.0456933	0.0561056
	0.433113	0.719946			216	0.0159784	0.027133	0.637416	0.638101	0.588041	0.561719	0.411745	0.425798	0.21532	0.239436	0.115466	0.13075			0.289	3.26333			216	0.71142	0.704108	0.58479	0.557224	0.358146	0.388991	0.196892	0.217042	0.0987158	0.106637	0.048871	0.0562066
	0.433946	0.719776			216.2	0.0159202	0.0271335	0.637456	0.638251	0.588441	0.562132	0.4128	0.426316	0.215547	0.239802	0.11556	0.130972			0.29	3.26419			216.2	0.708513	0.704302	0.579583	0.557662	0.356502	0.389476	0.195033	0.217377	0.0974032	0.106819	0.0478182	0.0563076
	0.434778	0.719101			216.4	0.0151764	0.0271339	0.63722	0.638401	0.588768	0.562545	0.413478	0.426833	0.215561	0.240167	0.115371	0.131194			0.291	3.26488			216.4	0.708885	0.704494	0.583622	0.558099	0.360206	0.389961	0.195613	0.217713	0.0992522	0.107001	0.0464398	0.0564086
	0.435611	0.718661			216.6	0.0143952	0.0271344	0.636815	0.638549	0.588777	0.562956	0.41415	0.427349	0.215418	0.240531	0.114644	0.131416			0.291	3.26529			216.6	0.711154	0.704686	0.581844	0.558535	0.354999	0.390445	0.198007	0.218048	0.0983886	0.107184	0.0490629	0.0565096
	0.436444	0.717427			216.8	0.0148487	0.0271348	0.636664	0.638697	0.589224	0.563365	0.415026	0.427864	0.215829	0.240896	0.114682	0.131638			0.292	3.26568			216.8	0.707204	0.704876	0.584587	0.55897	0.358632	0.390929	0.199198	0.218383	0.101295	0.107366	0.0537833	0.0566106
	0.437276	0.716243			217	0.0151243	0.0271352	0.636582	0.638844	0.589757	0.563774	0.415587	0.428379	0.216028	0.24126	0.115246	0.13186			0.292	3.26657			217	0.712154	0.705065	0.588257	0.559403	0.357548	0.391411	0.197295	0.218718	0.103552	0.107548	0.043859	0.0567116
	0.438109	0.716384			217.2	0.0147457	0.0271356	0.635964	0.63899	0.59035	0.564181	0.415997	0.428893	0.215935	0.241623	0.114864	0.132082			0.293	3.26732			217.2	0.710193	0.705253	0.583961	0.559835	0.361875	0.391893	0.201113	0.219052	0.0997237	0.10773	0.0501682	0.0568125
	0.438942	0.715908			217.4	0.0152172	0.027136	0.636527	0.639134	0.591304	0.564587	0.417424	0.429406	0.216374	0.241987	0.116058	0.132304			0.293	3.26798			217.4	0.708446	0.70544	0.587303	0.560265	0.362632	0.392375	0.200754	0.219386	0.0994751	0.107912	0.0506884	0.0569134
	0.439774	0.715044			217.6	0.0152718	0.0271365	0.636531	0.639279	0.591795	0.564992	0.418167	0.429918	0.216353	0.24235	0.11635	0.132525			0.294	3.26885			217.6	0.709257	0.705626	0.583448	0.560695	0.358227	0.392855	0.204226	0.21972	0.102083	0.108094	0.0515115	0.0570143
	0.440607	0.714485			217.8	0.0155588	0.0271369	0.636528	0.639422	0.592337	0.565395	0.419539	0.43043	0.216853	0.242713	0.117193	0.132747			0.294	3.26969			217.8	0.707998	0.70581	0.585117	0.561123	0.362354	0.393335	0.200435	0.220054	0.102214	0.108276	0.0483393	0.0571152
	0.44144	0.713775			218	0.0158311	0.0271373	0.636793	0.639564	0.592659	0.565797	0.420647	0.43094	0.217069	0.243076	0.117526	0.132968			0.295	3.27049			218	0.709932	0.705994	0.584265	0.56155	0.364801	0.393814	0.201464	0.220388	0.105022	0.108458	0.051761	0.057216
	0.442272	0.712714			218.2	0.0163703	0.0271377	0.637067	0.639705	0.593652	0.566198	0.421719	0.43145	0.218175	0.243438	0.117558	0.13319			0.295	3.2717			218.2	0.708386	0.706177	0.584748	0.561976	0.364088	0.394293	0.199144	0.220721	0.100571	0.10864	0.0497964	0.0573169
	0.443105	0.712346			218.4	0.0164927	0.0271381	0.637102	0.639846	0.593968	0.566598	0.422558	0.431959	0.219242	0.2438	0.117962	0.133411			0.296	3.27269			218.4	0.71127	0.706358	0.586806	0.5624	0.364181	0.39477	0.196632	0.221054	0.102533	0.108822	0.0504436	0.0574177
	0.443938	0.712928			218.6	0.0169346	0.0271384	0.637181	0.639985	0.594139	0.566996	0.423355	0.432467	0.2199	0.244162	0.118079	0.133632			0.297	3.27347			218.6	0.713319	0.706539	0.591191	0.562823	0.367407	0.395247	0.201153	0.221387	0.101572	0.109003	0.0479452	0.0575185
	0.44477	0.712802			218.8	0.0163716	0.0271388	0.63713	0.640124	0.593811	0.567393	0.423629	0.432975	0.220186	0.244524	0.118034	0.133853			0.297	3.27438			218.8	0.712814	0.706718	0.58975	0.563245	0.36305	0.395724	0.202938	0.221719	0.100618	0.109185	0.0492939	0.0576193
	0.445603	0.712612			219	0.0167168	0.0271392	0.637453	0.640262	0.594313	0.567789	0.424357	0.433481	0.221099	0.244885	0.118412	0.134074			0.298	3.27584			219	0.711793	0.706896	0.591092	0.563666	0.364827	0.396199	0.201231	0.222051	0.106808	0.109366	0.0481452	0.0577201
	0.446435	0.712173			219.2	0.016588	0.0271396	0.637715	0.640399	0.594699	0.568184	0.424841	0.433987	0.221622	0.245246	0.118782	0.134295			0.298	3.27701			219.2	0.707474	0.707074	0.590138	0.564085	0.365888	0.396674	0.201431	0.222383	0.100601	0.109548	0.0491955	0.0578208
	0.447268	0.711486			219.4	0.0166519	0.0271399	0.638429	0.640535	0.594832	0.568577	0.425626	0.434493	0.222574	0.245607	0.119506	0.134516			0.299	3.27845			219.4	0.711073	0.70725	0.589092	0.564504	0.366808	0.397149	0.202301	0.222715	0.102655	0.109729	0.0524601	0.0579215
	0.448101	0.711137			219.6	0.0164212	0.0271403	0.637693	0.64067	0.594718	0.56897	0.425976	0.434997	0.222221	0.245967	0.119273	0.134737			0.299	3.27994			219.6	0.711252	0.707425	0.590475	0.564921	0.367851	0.397622	0.201025	0.223047	0.105039	0.10991	0.0518478	0.0580223
	0.448933	0.710938			219.8	0.0162364	0.0271407	0.638358	0.640805	0.595318	0.569361	0.426774	0.4355	0.223153	0.246327	0.119489	0.134957			0.3	3.28111			219.8	0.712877	0.707599	0.588941	0.565337	0.369229	0.398095	0.205362	0.223378	0.107901	0.110092	0.0511972	0.0581229
	0.449766	0.710296			220	0.0158868	0.027141	0.638332	0.640939	0.595527	0.56975	0.427355	0.436003	0.223547	0.246687	0.119784	0.135178			0.3	3.28188			220	0.711738	0.707773	0.595447	0.565751	0.367791	0.398567	0.202856	0.223709	0.104558	0.110273	0.0523798	0.0582236
	0.450599	0.709617			220.2	0.0157155	0.0271414	0.638458	0.641071	0.595819	0.570139	0.427763	0.436505	0.223473	0.247047	0.120058	0.135398			0.301	3.28247			220.2	0.711672	0.707945	0.590475	0.566165	0.369042	0.399039	0.200417	0.22404	0.10162	0.110454	0.0460568	0.0583243
	0.451431	0.708624			220.4	0.015571	0.0271417	0.638404	0.641203	0.596504	0.570526	0.428117	0.437006	0.223659	0.247406	0.120395	0.135619			0.301	3.28313			220.4	0.714059	0.708116	0.595636	0.566577	0.369343	0.399509	0.202381	0.224371	0.10518	0.110635	0.0488188	0.0584249
	0.452264	0.707635			220.6	0.0160039	0.0271421	0.63859	0.641335	0.596922	0.570912	0.428846	0.437507	0.22396	0.247765	0.120604	0.135839			0.302	3.28346			220.6	0.717383	0.708286	0.59009	0.566988	0.371233	0.39998	0.203263	0.224701	0.105833	0.110816	0.0544086	0.0585256
	0.453097	0.706631			220.8	0.0161589	0.0271424	0.639041	0.641465	0.597218	0.571297	0.429549	0.438007	0.22445	0.248124	0.121041	0.136059			0.303	3.28401			220.8	0.712691	0.708456	0.592945	0.567397	0.36823	0.400449	0.207621	0.225031	0.102561	0.110997	0.0531086	0.0586262
	0.453929	0.70565			221	0.0160115	0.0271427	0.638725	0.641594	0.597915	0.571681	0.429909	0.438505	0.224824	0.248482	0.121229	0.136279			0.303	3.28466			221	0.71277	0.708624	0.593343	0.567806	0.368877	0.400918	0.211431	0.225361	0.104055	0.111178	0.0508208	0.0587267
	0.454762	0.705088			221.2	0.0159108	0.027143	0.63917	0.641723	0.59856	0.572064	0.430646	0.439004	0.225019	0.248841	0.121295	0.136499			0.304	3.28515			221.2	0.711458	0.708791	0.594282	0.568213	0.373133	0.401386	0.205047	0.225691	0.105695	0.111359	0.0559287	0.0588273
	0.455594	0.704354			221.4	0.0160016	0.0271434	0.639444	0.641851	0.598873	0.572445	0.431403	0.439501	0.224842	0.249199	0.121941	0.136719			0.304	3.28546			221.4	0.71084	0.708957	0.591323	0.56862	0.370701	0.401853	0.206559	0.22602	0.107897	0.111539	0.0531491	0.0589279
	0.456427	0.703508			221.6	0.0158774	0.0271437	0.639133	0.641978	0.599044	0.572825	0.431776	0.439998	0.225441	0.249556	0.121711	0.136939			0.305	3.28586			221.6	0.709064	0.709123	0.592853	0.569025	0.372876	0.40232	0.209887	0.226349	0.106788	0.11172	0.0489853	0.0590284
	0.45726	0.703375			221.8	0.0160434	0.027144	0.63937	0.642104	0.599905	0.573204	0.432781	0.440493	0.225955	0.249914	0.122146	0.137159			0.305	3.2857			221.8	0.715364	0.709287	0.592798	0.569429	0.3728	0.402786	0.207991	0.226678	0.104729	0.111901	0.0502158	0.0591289
	0.458092	0.703179			222	0.0161976	0.0271443	0.639409	0.64223	0.600542	0.573582	0.43309	0.440988	0.227006	0.250271	0.122328	0.137379			0.306	3.28545			222	0.709361	0.70945	0.594043	0.569831	0.373004	0.403251	0.210654	0.227007	0.104015	0.112081	0.0532124	0.0592294
	0.458925	0.702563			222.2	0.0158177	0.0271446	0.639393	0.642355	0.601157	0.573959	0.433151	0.441483	0.227636	0.250628	0.122164	0.137598			0.306	3.28491			222.2	0.70973	0.709613	0.595755	0.570233	0.376811	0.403716	0.207886	0.227336	0.103911	0.112262	0.0491379	0.0593299
	0.459758	0.702023			222.4	0.0161136	0.0271449	0.639671	0.642479	0.601828	0.574334	0.433984	0.441976	0.228597	0.250984	0.122901	0.137818			0.307	3.28475			222.4	0.713979	0.709774	0.598701	0.570633	0.371836	0.40418	0.208777	0.227664	0.104315	0.112442	0.0509019	0.0594303
	0.46059	0.701074			222.6	0.016375	0.0271452	0.639355	0.642602	0.601944	0.574708	0.43444	0.442469	0.228701	0.25134	0.122662	0.138037			0.307	3.28491			222.6	0.715418	0.709935	0.594595	0.571032	0.375633	0.404643	0.208982	0.227992	0.104858	0.112622	0.0521985	0.0595308
	0.461423	0.699858			222.8	0.016012	0.0271455	0.638965	0.642724	0.60206	0.575081	0.434645	0.442961	0.229201	0.251696	0.122774	0.138257			0.308	3.28489			222.8	0.716661	0.710094	0.596955	0.57143	0.374292	0.405106	0.210352	0.228319	0.107261	0.112803	0.0536352	0.0596312
	0.462256	0.69855			223	0.016768	0.0271458	0.639231	0.642846	0.602422	0.575453	0.435419	0.443452	0.230295	0.252052	0.123459	0.138476			0.309	3.28507			223	0.714822	0.710253	0.597091	0.571827	0.379996	0.405568	0.211789	0.228647	0.108279	0.112983	0.0526683	0.0597316
	0.463088	0.697865			223.2	0.016528	0.0271461	0.639148	0.642967	0.602496	0.575824	0.436129	0.443943	0.230434	0.252408	0.123718	0.138695			0.309	3.28579			223.2	0.709305	0.710411	0.596014	0.572223	0.374865	0.406029	0.206364	0.228974	0.105465	0.113163	0.0520863	0.059832
	0.463921	0.697801			223.4	0.0166822	0.0271464	0.639184	0.643087	0.602479	0.576194	0.436536	0.444432	0.230998	0.252763	0.123926	0.138914			0.31	3.28571			223.4	0.71171	0.710568	0.598398	0.572617	0.380563	0.40649	0.207991	0.229301	0.106918	0.113343	0.0506222	0.0599323
	0.464754	0.697296			223.6	0.0167708	0.0271467	0.638898	0.643207	0.602832	0.576562	0.437443	0.444921	0.231268	0.253118	0.123844	0.139133			0.31	3.28509			223.6	0.712299	0.710723	0.598438	0.57301	0.378385	0.406949	0.209991	0.229628	0.109363	0.113523	0.0535795	0.0600327
	0.465586	0.695975			223.8	0.0170559	0.027147	0.639189	0.643325	0.603339	0.57693	0.438102	0.44541	0.231579	0.253472	0.124415	0.139352			0.311	3.28441			223.8	0.715057	0.710878	0.595726	0.573403	0.383168	0.407409	0.211312	0.229955	0.110546	0.113703	0.0494843	0.060133
	0.466419	0.695599			224	0.0179278	0.0271473	0.639369	0.643443	0.603892	0.577296	0.438685	0.445897	0.232143	0.253827	0.125413	0.139571			0.311	3.28381			224	0.713547	0.711033	0.59987	0.573794	0.381118	0.407867	0.212497	0.230281	0.106003	0.113883	0.0519469	0.0602333
	0.467251	0.695808			224.2	0.0184051	0.0271475	0.639468	0.64356	0.604091	0.577661	0.439438	0.446384	0.232411	0.254181	0.125397	0.13979			0.312	3.28319			224.2	0.711818	0.711186	0.597933	0.574184	0.379167	0.408325	0.214333	0.230607	0.107386	0.114063	0.0559393	0.0603336
	0.468084	0.695209			224.4	0.0180304	0.0271478	0.639234	0.643677	0.60379	0.578025	0.439969	0.44687	0.232347	0.254534	0.125547	0.140009			0.312	3.28392			224.4	0.713256	0.711338	0.601119	0.574572	0.386412	0.408782	0.210514	0.230933	0.10967	0.114243	0.0563018	0.0604339
	0.468917	0.694083			224.6	0.0182229	0.0271481	0.639382	0.643793	0.604081	0.578387	0.441171	0.447355	0.232845	0.254888	0.125604	0.140227			0.313	3.28403			224.6	0.714684	0.711489	0.602409	0.57496	0.382599	0.409239	0.214335	0.231259	0.108989	0.114422	0.0536348	0.0605342
	0.469749	0.693678			224.8	0.0179794	0.0271483	0.639631	0.643908	0.60401	0.578749	0.442252	0.447839	0.233255	0.255241	0.125744	0.140446			0.313	3.28467			224.8	0.716318	0.71164	0.602684	0.575346	0.381995	0.409695	0.215197	0.231584	0.108987	0.114602	0.0526609	0.0606344
	0.470582	0.692743			225	0.0180423	0.0271486	0.639694	0.644022	0.604389	0.57911	0.442949	0.448323	0.233677	0.255594	0.12607	0.140664			0.314	3.28546			225	0.715062	0.71179	0.603491	0.575732	0.384141	0.41015	0.211246	0.231909	0.108808	0.114781	0.0561087	0.0607346
	0.471415	0.69242			225.2	0.0176881	0.0271488	0.639868	0.644136	0.604556	0.579469	0.443489	0.448806	0.233629	0.255947	0.126191	0.140883			0.315	3.28632			225.2	0.714676	0.711938	0.600592	0.576116	0.380666	0.410605	0.211121	0.232234	0.110308	0.114961	0.0529134	0.0608348
	0.472247	0.692621			225.4	0.0178414	0.0271491	0.639733	0.644249	0.604664	0.579827	0.444189	0.449288	0.234752	0.256299	0.126663	0.141101			0.315	3.28718			225.4	0.71576	0.712086	0.603145	0.576499	0.385099	0.411059	0.214671	0.232559	0.108696	0.11514	0.0510129	0.060935
	0.47308	0.691933			225.6	0.0177796	0.0271493	0.640487	0.644361	0.605124	0.580184	0.445317	0.449769	0.235858	0.256652	0.126975	0.141319			0.316	3.28773			225.6	0.71626	0.712233	0.604904	0.576881	0.387247	0.411512	0.214095	0.232883	0.110368	0.11532	0.0547169	0.0610352
	0.473913	0.691023			225.8	0.0176289	0.0271496	0.640602	0.644472	0.605888	0.58054	0.44554	0.45025	0.236195	0.257003	0.127715	0.141537			0.316	3.28845			225.8	0.716634	0.71238	0.601741	0.577262	0.383699	0.411964	0.215233	0.233207	0.107094	0.115499	0.0534453	0.0611353
	0.474745	0.690249			226	0.0176769	0.0271498	0.641224	0.644583	0.606311	0.580895	0.446433	0.45073	0.2373	0.257355	0.128218	0.141755			0.317	3.28973			226	0.716285	0.712525	0.606381	0.577642	0.387347	0.412416	0.21844	0.233531	0.107471	0.115678	0.0517186	0.0612355
	0.475578	0.690345			226.2	0.0177571	0.0271501	0.641859	0.644693	0.606929	0.581249	0.447364	0.451209	0.237938	0.257706	0.128429	0.141973			0.317	3.29112			226.2	0.714061	0.712669	0.603906	0.57802	0.391785	0.412868	0.215388	0.233855	0.109698	0.115857	0.0568457	0.0613356
	0.47641	0.690364			226.4	0.0178993	0.0271503	0.642152	0.644803	0.607171	0.581602	0.448448	0.451688	0.238415	0.258057	0.128857	0.142191			0.318	3.29226			226.4	0.714709	0.712813	0.605828	0.578398	0.387839	0.413318	0.215058	0.234178	0.107792	0.116036	0.0562329	0.0614357
	0.477243	0.69125			226.6	0.0175727	0.0271505	0.641847	0.644911	0.606988	0.581953	0.448708	0.452166	0.238464	0.258408	0.128633	0.142409			0.318	3.29325			226.6	0.717784	0.712956	0.603477	0.578774	0.386566	0.413768	0.215856	0.234502	0.10673	0.116215	0.0544197	0.0615357
	0.478076	0.692397			226.8	0.0173016	0.0271508	0.642101	0.645019	0.607096	0.582304	0.449297	0.452643	0.23927	0.258759	0.129251	0.142627			0.319	3.29442			226.8	0.717261	0.713098	0.605512	0.57915	0.391557	0.414217	0.215788	0.234825	0.106383	0.116394	0.0511295	0.0616358
	0.478908	0.69181			227	0.0176161	0.027151	0.642016	0.645127	0.606979	0.582653	0.449688	0.453119	0.239166	0.259109	0.129754	0.142844			0.319	3.29604			227	0.717537	0.713239	0.603272	0.579524	0.388923	0.414666	0.217356	0.235148	0.108586	0.116573	0.0558115	0.0617358
	0.479741	0.690869			227.2	0.0178156	0.0271512	0.64195	0.645233	0.607203	0.583002	0.45035	0.453594	0.239114	0.259459	0.130154	0.143062			0.32	3.29757			227.2	0.715425	0.713379	0.607051	0.579897	0.387779	0.415114	0.217278	0.23547	0.112496	0.116752	0.0581505	0.0618359
	0.480574	0.691241			227.4	0.0183017	0.0271515	0.642198	0.64534	0.607554	0.583349	0.451026	0.454069	0.239736	0.259809	0.13045	0.143279			0.321	3.29918			227.4	0.719742	0.713519	0.607789	0.580269	0.395436	0.415561	0.217381	0.235792	0.110406	0.116931	0.0535242	0.0619359
	0.481406	0.691382			227.6	0.0181796	0.0271517	0.642007	0.645445	0.60792	0.583695	0.45153	0.454543	0.239687	0.260158	0.130668	0.143496			0.321	3.30071			227.6	0.713834	0.713657	0.607458	0.58064	0.393099	0.416008	0.217556	0.236114	0.11187	0.11711	0.0549626	0.0620358
	0.482239	0.690942			227.8	0.0179736	0.0271519	0.641701	0.64555	0.607809	0.58404	0.451547	0.455016	0.239345	0.260507	0.130821	0.143714			0.322	3.30158			227.8	0.71357	0.713795	0.607649	0.58101	0.391622	0.416454	0.218991	0.236436	0.110675	0.117288	0.0533336	0.0621358
	0.483072	0.691069			228	0.0178793	0.0271521	0.641686	0.645654	0.608035	0.584384	0.452317	0.455489	0.23975	0.260856	0.130554	0.143931			0.322	3.30186			228	0.714224	0.713932	0.607746	0.581379	0.394069	0.416899	0.219843	0.236758	0.110548	0.117467	0.0571278	0.0622358
	0.483904	0.691327			228.2	0.0171383	0.0271523	0.641532	0.645757	0.607822	0.584727	0.452836	0.455961	0.239191	0.261205	0.129866	0.144148			0.323	3.30215			228.2	0.714975	0.714069	0.608254	0.581747	0.395077	0.417344	0.216686	0.237079	0.109823	0.117645	0.0559354	0.0623357
	0.484737	0.689919			228.4	0.016611	0.0271525	0.641146	0.64586	0.60794	0.585069	0.453461	0.456432	0.239157	0.261553	0.13	0.144365			0.323	3.30211			228.4	0.71049	0.714204	0.610403	0.582113	0.398022	0.417788	0.224137	0.237401	0.112153	0.117824	0.0562723	0.0624356
	0.48557	0.68946			228.6	0.0169739	0.0271527	0.641052	0.645962	0.608726	0.58541	0.45425	0.456902	0.239748	0.261901	0.130219	0.144582			0.324	3.30202			228.6	0.719369	0.714339	0.607779	0.582479	0.396662	0.418231	0.21512	0.237721	0.111081	0.118002	0.0559544	0.0625355
	0.486402	0.689624			228.8	0.0169194	0.0271529	0.641174	0.646064	0.608754	0.585749	0.454637	0.457372	0.239945	0.262249	0.130379	0.144799			0.324	3.30189			228.8	0.713126	0.714473	0.607948	0.582844	0.393513	0.418674	0.219719	0.238042	0.110805	0.118181	0.0559548	0.0626354
	0.487235	0.689054			229	0.0170461	0.0271531	0.641343	0.646165	0.609139	0.586088	0.454863	0.457841	0.240565	0.262597	0.130747	0.145016			0.325	3.3016			229	0.718507	0.714606	0.609038	0.583207	0.395193	0.419116	0.220606	0.238363	0.115398	0.118359	0.0552176	0.0627352
	0.488067	0.687133			229.2	0.0173715	0.0271533	0.641718	0.646265	0.609698	0.586426	0.455774	0.458309	0.241165	0.262944	0.130829	0.145232			0.325	3.30123			229.2	0.715831	0.714738	0.610269	0.583569	0.393444	0.419558	0.222027	0.238683	0.115294	0.118537	0.0558773	0.0628351
	0.4889	0.686276			229.4	0.018177	0.0271535	0.641835	0.646364	0.609935	0.586762	0.45651	0.458777	0.24209	0.263291	0.131049	0.145449			0.326	3.30084			229.4	0.718891	0.71487	0.608518	0.583931	0.396285	0.419999	0.22289	0.239003	0.11796	0.118715	0.0586103	0.0629349
	0.489733	0.685009			229.6	0.018253	0.0271537	0.641994	0.646463	0.610053	0.587098	0.457081	0.459243	0.242262	0.263638	0.130593	0.145665			0.327	3.30036			229.6	0.716299	0.715001	0.608312	0.584291	0.394358	0.420439	0.222268	0.239323	0.11083	0.118893	0.0555434	0.0630347
	0.490565	0.684359			229.8	0.0187697	0.0271539	0.64192	0.646562	0.610368	0.587432	0.457083	0.459709	0.242665	0.263984	0.131266	0.145882			0.327	3.30038			229.8	0.713386	0.715131	0.608951	0.58465	0.395913	0.420878	0.226826	0.239642	0.109971	0.119071	0.0551845	0.0631345
	0.491398	0.684119			230	0.0193078	0.0271541	0.642975	0.64666	0.610678	0.587766	0.457771	0.460175	0.243558	0.26433	0.131414	0.146098			0.328	3.29944			230	0.715867	0.71526	0.612364	0.585009	0.400158	0.421317	0.226532	0.239961	0.114876	0.119249	0.0542694	0.0632343
	0.492231	0.684477			230.2	0.0192924	0.0271543	0.642969	0.646757	0.611095	0.588098	0.458206	0.460639	0.24424	0.264676	0.131895	0.146314			0.328	3.29861			230.2	0.713169	0.715388	0.610649	0.585366	0.398194	0.421755	0.22347	0.24028	0.112434	0.119427	0.0605828	0.063334
	0.493063	0.683964			230.4	0.0192263	0.0271545	0.642602	0.646853	0.61073	0.588429	0.458465	0.461103	0.244417	0.265022	0.132203	0.146531			0.329	3.2979			230.4	0.719208	0.715516	0.614394	0.585722	0.399341	0.422193	0.22089	0.240599	0.109896	0.119605	0.0560713	0.0634337
	0.493896	0.683102			230.6	0.0189957	0.0271547	0.642204	0.646949	0.61048	0.58876	0.458429	0.461566	0.244611	0.265367	0.132324	0.146747			0.329	3.29709			230.6	0.718474	0.715643	0.613279	0.586077	0.396923	0.42263	0.222744	0.240918	0.114889	0.119783	0.0553473	0.0635335
	0.494729	0.683402			230.8	0.0190651	0.0271548	0.642111	0.647045	0.610412	0.589089	0.458576	0.462029	0.245209	0.265713	0.132852	0.146963			0.33	3.2961			230.8	0.713499	0.71577	0.610212	0.586431	0.403085	0.423066	0.22325	0.241236	0.116101	0.11996	0.0550374	0.0636331
	0.495561	0.682126			231	0.0196021	0.027155	0.642008	0.64714	0.61034	0.589417	0.458581	0.46249	0.245558	0.266057	0.133641	0.147179			0.33	3.29515			231	0.718051	0.715895	0.615685	0.586784	0.398897	0.423502	0.225403	0.241554	0.112653	0.120138	0.058084	0.0637328
	0.496394	0.681362			231.2	0.0197019	0.0271552	0.64242	0.647234	0.610733	0.589745	0.459454	0.462951	0.246303	0.266402	0.134311	0.147394			0.331	3.29437			231.2	0.715893	0.71602	0.616407	0.587136	0.402578	0.423937	0.223199	0.241872	0.113493	0.120315	0.0590633	0.0638325
	0.497226	0.681706			231.4	0.0191141	0.0271554	0.642506	0.647327	0.610549	0.590071	0.459869	0.463412	0.246831	0.266746	0.134925	0.14761			0.331	3.29304			231.4	0.716753	0.716144	0.61179	0.587487	0.401952	0.424371	0.226157	0.24219	0.112616	0.120493	0.0562891	0.0639321
	0.498059	0.681523			231.6	0.0180384	0.0271555	0.642003	0.64742	0.610533	0.590396	0.459777	0.463871	0.247154	0.26709	0.13526	0.147826			0.332	3.29222			231.6	0.715436	0.716267	0.61132	0.587837	0.406558	0.424805	0.228096	0.242507	0.117681	0.12067	0.0596272	0.0640317
	0.498892	0.68062			231.8	0.0176502	0.0271557	0.642352	0.647513	0.610524	0.59072	0.460258	0.46433	0.247935	0.267434	0.135374	0.148041			0.333	3.2916			231.8	0.720272	0.71639	0.612764	0.588186	0.402379	0.425238	0.224924	0.242825	0.117579	0.120848	0.055103	0.0641314
	0.499724	0.680669			232	0.0169948	0.0271559	0.642245	0.647605	0.611152	0.591043	0.46126	0.464788	0.248311	0.267778	0.135544	0.148257			0.333	3.29082			232	0.714368	0.716512	0.614045	0.588533	0.404811	0.425671	0.224563	0.243142	0.115415	0.121025	0.0607771	0.0642309
	0.500557	0.679155			232.2	0.0166468	0.0271561	0.642255	0.647696	0.611343	0.591366	0.462091	0.465246	0.248753	0.268121	0.136189	0.148472			0.334	3.28979			232.2	0.717589	0.716633	0.614421	0.58888	0.405808	0.426103	0.222395	0.243458	0.110658	0.121202	0.0524451	0.0643305
	0.50139	0.678379			232.4	0.0164657	0.0271562	0.642156	0.647787	0.611561	0.591687	0.462593	0.465702	0.249426	0.268464	0.136636	0.148688			0.334	3.28857			232.4	0.718161	0.716754	0.616006	0.589226	0.40419	0.426534	0.228039	0.243775	0.113689	0.121379	0.0608565	0.0644301
	0.502222	0.6773			232.6	0.0165023	0.0271564	0.642514	0.647877	0.612206	0.592007	0.463023	0.466158	0.250116	0.268807	0.1367	0.148903			0.335	3.28727			232.6	0.718765	0.716874	0.614281	0.589571	0.405109	0.426965	0.227039	0.244091	0.119064	0.121556	0.0612094	0.0645296
	0.503055	0.678341			232.8	0.0167046	0.0271565	0.642945	0.647966	0.612864	0.592326	0.463909	0.466614	0.250934	0.269149	0.13696	0.149118			0.335	3.28604			232.8	0.717612	0.716993	0.616641	0.589915	0.40592	0.427395	0.225547	0.244407	0.118514	0.121733	0.0549092	0.0646291
	0.503888	0.678445			233	0.0167226	0.0271567	0.642906	0.648055	0.612895	0.592644	0.464355	0.467068	0.251303	0.269492	0.136976	0.149333			0.336	3.2847			233	0.711127	0.717111	0.615392	0.590258	0.40551	0.427824	0.227595	0.244723	0.115074	0.12191	0.0604897	0.0647286
	0.50472	0.679557			233.2	0.0169783	0.0271568	0.643228	0.648144	0.613329	0.592961	0.465625	0.467522	0.251728	0.269833	0.13711	0.149548			0.336	3.28351			233.2	0.718664	0.717229	0.614067	0.590599	0.406412	0.428253	0.22635	0.245039	0.111011	0.122087	0.0575396	0.0648281
	0.505553	0.678407			233.4	0.017236	0.027157	0.642945	0.648232	0.613335	0.593278	0.466232	0.467976	0.252016	0.270175	0.136575	0.149763			0.337	3.28249			233.4	0.717188	0.717346	0.615518	0.59094	0.406865	0.428681	0.226292	0.245354	0.120062	0.122264	0.0547318	0.0649275
	0.506386	0.677599			233.6	0.0170748	0.0271572	0.642648	0.648319	0.613353	0.593593	0.466612	0.468428	0.2522	0.270517	0.136361	0.149978			0.337	3.28171			233.6	0.722926	0.717462	0.618937	0.59128	0.408378	0.429108	0.23227	0.245669	0.11607	0.122441	0.0619072	0.065027
	0.507218	0.678314			233.8	0.0176479	0.0271573	0.642846	0.648406	0.613761	0.593907	0.467071	0.46888	0.252817	0.270858	0.136963	0.150193			0.338	3.28139			233.8	0.719408	0.717578	0.616412	0.591619	0.409727	0.429535	0.233952	0.245984	0.119474	0.122618	0.0586407	0.0651264
	0.508051	0.677901			234	0.0178836	0.0271574	0.642805	0.648492	0.614081	0.59422	0.467605	0.469331	0.253232	0.271199	0.136896	0.150407			0.339	3.28078			234	0.714936	0.717693	0.616039	0.591957	0.409411	0.429961	0.230997	0.246299	0.120876	0.122794	0.0601847	0.0652258
	0.508883	0.675772			234.2	0.0181449	0.0271576	0.642313	0.648578	0.614271	0.594532	0.467947	0.469781	0.253541	0.271539	0.136978	0.150622			0.339	3.28016			234.2	0.72019	0.717807	0.61613	0.592294	0.411223	0.430387	0.229888	0.246613	0.121283	0.122971	0.0595925	0.0653252
	0.509716	0.67584			234.4	0.0185417	0.0271577	0.642092	0.648663	0.614439	0.594844	0.468809	0.470231	0.253331	0.27188	0.136735	0.150836			0.34	3.2796			234.4	0.717709	0.717921	0.619646	0.592629	0.410128	0.430812	0.228374	0.246928	0.119093	0.123147	0.0543303	0.0654246
	0.510549	0.675995			234.6	0.018537	0.0271579	0.642145	0.648748	0.61444	0.595154	0.469313	0.47068	0.253187	0.27222	0.136367	0.151051			0.34	3.27878			234.6	0.718581	0.718034	0.615148	0.592964	0.410818	0.431236	0.233059	0.247242	0.113583	0.123324	0.0591324	0.0655239
	0.511381	0.675053			234.8	0.0189766	0.027158	0.64228	0.648832	0.614887	0.595463	0.470017	0.471128	0.253528	0.27256	0.136814	0.151265			0.341	3.2774			234.8	0.713913	0.718146	0.614148	0.593298	0.409996	0.43166	0.232877	0.247555	0.119054	0.1235	0.0589216	0.0656233
	0.512214	0.675991			235	0.0195292	0.0271582	0.642636	0.648916	0.615381	0.595772	0.47136	0.471576	0.254215	0.272899	0.137458	0.151479			0.341	3.27569			235	0.71904	0.718258	0.620585	0.593631	0.4104	0.432083	0.233688	0.247869	0.118439	0.123677	0.0598847	0.0657226
	0.513047	0.675519			235.2	0.0197516	0.0271583	0.642617	0.648999	0.615799	0.596079	0.472059	0.472023	0.254737	0.273238	0.137761	0.151694			0.342	3.27407			235.2	0.719242	0.718369	0.616328	0.593963	0.418227	0.432506	0.23213	0.248182	0.119281	0.123853	0.0591211	0.0658219
	0.513879	0.674757			235.4	0.0195776	0.0271584	0.642288	0.649082	0.615765	0.596386	0.472557	0.472469	0.255079	0.273577	0.138087	0.151908			0.342	3.27227			235.4	0.71781	0.718479	0.62105	0.594294	0.412895	0.432928	0.2309	0.248495	0.11819	0.124029	0.0610383	0.0659211
	0.514712	0.675425			235.6	0.0196509	0.0271586	0.64211	0.649164	0.616176	0.596691	0.473061	0.472915	0.256136	0.273916	0.138181	0.152122			0.343	3.27009			235.6	0.718038	0.718589	0.615619	0.594624	0.413418	0.433349	0.231464	0.248808	0.118203	0.124205	0.0634956	0.0660204
	0.515545	0.67513			235.8	0.0196373	0.0271587	0.642222	0.649245	0.616667	0.596996	0.473891	0.47336	0.256356	0.274255	0.138258	0.152336			0.343	3.268			235.8	0.719409	0.718698	0.615809	0.594953	0.416288	0.433769	0.233156	0.249121	0.120994	0.124381	0.0628744	0.0661197
	0.516377	0.674097			236	0.0199022	0.0271588	0.641937	0.649326	0.61701	0.597299	0.474785	0.473804	0.256613	0.274593	0.138654	0.15255			0.344	3.26524			236	0.722162	0.718807	0.616504	0.595281	0.415019	0.43419	0.230867	0.249433	0.1152	0.124557	0.0606148	0.0662189
	0.51721	0.673666			236.2	0.0198019	0.027159	0.641946	0.649407	0.616907	0.597602	0.475042	0.474247	0.256874	0.274931	0.138856	0.152763			0.345	3.26281			236.2	0.717257	0.718915	0.621963	0.595608	0.414557	0.434609	0.234519	0.249746	0.11715	0.124733	0.0625461	0.0663181
	0.518043	0.672957			236.4	0.0201994	0.0271591	0.64223	0.649487	0.617515	0.597904	0.475844	0.47469	0.25777	0.275269	0.139364	0.152977			0.345	3.26055			236.4	0.716733	0.719022	0.622093	0.595935	0.416566	0.435028	0.235314	0.250058	0.120166	0.124909	0.0621593	0.0664173
	0.518875	0.671371			236.6	0.0204936	0.0271592	0.642193	0.649567	0.617813	0.598204	0.476201	0.475132	0.257715	0.275606	0.139359	0.153191			0.346	3.25811			236.6	0.717358	0.719128	0.620166	0.59626	0.416875	0.435446	0.235089	0.250369	0.12137	0.125085	0.0600688	0.0665165
	0.519708	0.670822			236.8	0.0202146	0.0271593	0.642232	0.649646	0.618001	0.598504	0.476613	0.475574	0.258082	0.275943	0.13959	0.153404			0.346	3.25558			236.8	0.722489	0.719234	0.619282	0.596584	0.41859	0.435864	0.23642	0.250681	0.118205	0.125261	0.0631918	0.0666156
	0.52054	0.671081			237	0.0195941	0.0271595	0.642541	0.649724	0.618066	0.598803	0.477028	0.476014	0.258433	0.27628	0.140304	0.153617			0.347	3.2526			237	0.723741	0.71934	0.619299	0.596907	0.418775	0.436281	0.233221	0.250992	0.124696	0.125436	0.0635486	0.0667147
	0.521373	0.671633			237.2	0.0192075	0.0271596	0.642887	0.649802	0.618359	0.599101	0.477792	0.476454	0.258974	0.276617	0.140742	0.153831			0.347	3.25023			237.2	0.716868	0.719444	0.621517	0.59723	0.419851	0.436697	0.236852	0.251303	0.119026	0.125612	0.0574815	0.0668139
	0.522206	0.669639			237.4	0.0191073	0.0271597	0.642849	0.64988	0.618362	0.599398	0.477821	0.476894	0.259167	0.276953	0.140576	0.154044			0.348	3.24842			237.4	0.716624	0.719549	0.6203	0.597551	0.415588	0.437113	0.238202	0.251614	0.121845	0.125788	0.0604189	0.066913
	0.523038	0.66935			237.6	0.0192965	0.0271598	0.643115	0.649957	0.618665	0.599694	0.478025	0.477333	0.259659	0.27729	0.141479	0.154257			0.348	3.24631			237.6	0.719749	0.719652	0.621163	0.597872	0.418064	0.437528	0.240152	0.251925	0.126085	0.125963	0.0605121	0.0670121
	0.523871	0.669242			237.8	0.0194653	0.0271599	0.643257	0.650034	0.619123	0.599989	0.478201	0.477771	0.259938	0.277626	0.141805	0.15447			0.349	3.24385			237.8	0.714238	0.719755	0.621224	0.598191	0.418944	0.437942	0.23643	0.252235	0.120564	0.126138	0.0561561	0.0671111
	0.524704	0.668282			238	0.0191846	0.02716	0.643167	0.65011	0.619021	0.600284	0.47838	0.478208	0.259874	0.277961	0.141513	0.154683			0.349	3.24119			238	0.718247	0.719857	0.627113	0.59851	0.420978	0.438356	0.238698	0.252545	0.119601	0.126314	0.062319	0.0672102
	0.525536	0.667738			238.2	0.0189775	0.0271602	0.643472	0.650186	0.619429	0.600577	0.478504	0.478645	0.26001	0.278297	0.141489	0.154896			0.35	3.238			238.2	0.716865	0.719959	0.621337	0.598828	0.421061	0.43877	0.235719	0.252855	0.125908	0.126489	0.0644188	0.0673092
	0.526369	0.666987			238.4	0.0187288	0.0271603	0.64344	0.650261	0.620161	0.600869	0.479294	0.479081	0.260073	0.278632	0.142002	0.155109			0.351	3.23474			238.4	0.721915	0.72006	0.623583	0.599144	0.420316	0.439182	0.238029	0.253165	0.124725	0.126664	0.0615892	0.0674082
	0.527202	0.666303			238.6	0.0186565	0.0271604	0.643607	0.650336	0.620083	0.601161	0.479782	0.479516	0.260403	0.278967	0.142402	0.155322			0.351	3.23118			238.6	0.721688	0.720161	0.622537	0.59946	0.421601	0.439594	0.237742	0.253474	0.120419	0.12684	0.0621317	0.0675072
	0.528034	0.665323			238.8	0.01892	0.0271605	0.643797	0.65041	0.620589	0.601452	0.480415	0.479951	0.260846	0.279301	0.142794	0.155535			0.352	3.22733			238.8	0.719853	0.720261	0.625879	0.599775	0.424143	0.440006	0.240161	0.253784	0.126884	0.127015	0.065165	0.0676062
	0.528867	0.665138			239	0.019174	0.0271606	0.644339	0.650484	0.621167	0.601741	0.481131	0.480385	0.261642	0.279636	0.143755	0.155747			0.352	3.22334			239	0.718863	0.72036	0.626029	0.600089	0.426009	0.440417	0.240871	0.254093	0.12437	0.12719	0.0574047	0.0677051
	0.529699	0.666319			239.2	0.0189682	0.0271607	0.643932	0.650557	0.621406	0.60203	0.481409	0.480818	0.261867	0.27997	0.144222	0.15596			0.353	3.21946			239.2	0.719207	0.720459	0.623483	0.600402	0.422212	0.440827	0.241949	0.254401	0.12434	0.127365	0.0606495	0.0678041
	0.530532	0.666419			239.4	0.0187402	0.0271608	0.643675	0.65063	0.621444	0.602318	0.482355	0.48125	0.262261	0.280303	0.144834	0.156172			0.353	3.21605			239.4	0.719721	0.720557	0.626186	0.600714	0.425098	0.441237	0.240181	0.25471	0.128069	0.12754	0.0635298	0.067903
	0.531365	0.665556			239.6	0.0196059	0.0271609	0.643735	0.650702	0.622297	0.602605	0.483043	0.481682	0.263269	0.280637	0.145338	0.156385			0.354	3.21339			239.6	0.717131	0.720655	0.621074	0.601026	0.423207	0.441646	0.236555	0.255018	0.123676	0.127715	0.065076	0.0680019
	0.532197	0.665156			239.8	0.0194271	0.027161	0.643441	0.650774	0.622315	0.602891	0.483422	0.482114	0.26312	0.28097	0.145416	0.156597			0.354	3.20998			239.8	0.721796	0.720752	0.623083	0.601336	0.425644	0.442055	0.240545	0.255327	0.120225	0.127889	0.0591668	0.0681008
	0.53303	0.66542			240	0.0196505	0.0271611	0.643012	0.650846	0.621954	0.603176	0.483321	0.482544	0.263668	0.281303	0.145523	0.156809			0.355	3.20647			240	0.71903	0.720848	0.624689	0.601646	0.423143	0.442463	0.245046	0.255634	0.1276	0.128064	0.0601506	0.0681996
	0.533863	0.663729			240.2	0.0196925	0.0271612	0.643036	0.650917	0.622112	0.603461	0.483979	0.482974	0.264232	0.281636	0.146157	0.157021			0.355	3.20302			240.2	0.720733	0.720944	0.623255	0.601954	0.42809	0.44287	0.241426	0.255942	0.121787	0.128239	0.058404	0.0682985
	0.534695	0.663596			240.4	0.0199916	0.0271613	0.643192	0.650988	0.622528	0.603744	0.485228	0.483404	0.265132	0.281969	0.146806	0.157233			0.356	3.19947			240.4	0.717041	0.721039	0.62498	0.602262	0.427887	0.443277	0.24091	0.25625	0.123359	0.128413	0.0626147	0.0683973
	0.535528	0.663765			240.6	0.0198457	0.0271614	0.643321	0.651058	0.622643	0.604027	0.485747	0.483832	0.265525	0.282301	0.146818	0.157445			0.357	3.19593			240.6	0.720802	0.721134	0.623177	0.602568	0.430081	0.443683	0.242258	0.256557	0.124068	0.128588	0.0646251	0.0684961
	0.536361	0.663291			240.8	0.0196641	0.0271615	0.64409	0.651128	0.623173	0.604308	0.486583	0.48426	0.266802	0.282633	0.147481	0.157657			0.357	3.19252			240.8	0.71956	0.721228	0.624582	0.602874	0.426936	0.444088	0.241024	0.256864	0.121149	0.128762	0.0612031	0.0685949
	0.537193	0.663369			241	0.0194158	0.0271616	0.644257	0.651197	0.623149	0.604589	0.487442	0.484687	0.267735	0.282965	0.147936	0.157869			0.358	3.18897			241	0.718306	0.721322	0.627093	0.603179	0.427025	0.444493	0.243619	0.257171	0.121445	0.128937	0.0622201	0.0686937
	0.538026	0.663571			241.2	0.0192065	0.0271617	0.644028	0.651266	0.622635	0.604869	0.48784	0.485114	0.267678	0.283296	0.147637	0.15808			0.358	3.18532			241.2	0.720285	0.721415	0.62651	0.603483	0.427914	0.444898	0.244484	0.257477	0.125396	0.129111	0.0638367	0.0687925
	0.538859	0.66329			241.4	0.0196857	0.0271618	0.644369	0.651335	0.622933	0.605148	0.488489	0.48554	0.26793	0.283628	0.147681	0.158292			0.359	3.1808			241.4	0.722451	0.721508	0.626021	0.603787	0.427216	0.445301	0.242353	0.257784	0.127459	0.129285	0.0616042	0.0688912
	0.539691	0.662719			241.6	0.019555	0.0271619	0.644272	0.651403	0.623097	0.605426	0.489138	0.485965	0.268665	0.283959	0.147851	0.158504			0.359	3.17637			241.6	0.721769	0.7216	0.627513	0.604089	0.43363	0.445705	0.242234	0.25809	0.124323	0.12946	0.0621362	0.0689899
	0.540524	0.662722			241.8	0.0192054	0.027162	0.644312	0.65147	0.623134	0.605704	0.489519	0.48639	0.268629	0.284289	0.147505	0.158715			0.36	3.17236			241.8	0.720753	0.721692	0.629663	0.60439	0.43524	0.446107	0.245006	0.258396	0.125707	0.129634	0.0629479	0.0690886
	0.541356	0.663265			242	0.0189289	0.0271621	0.644316	0.651537	0.622858	0.60598	0.49006	0.486814	0.268719	0.28462	0.14723	0.158926			0.36	3.16833			242	0.716748	0.721783	0.628422	0.604691	0.433255	0.446509	0.242955	0.258701	0.126948	0.129808	0.0658922	0.0691873
	0.542189	0.663657			242.2	0.0187401	0.0271621	0.6446	0.651604	0.62319	0.606256	0.490523	0.487237	0.269081	0.28495	0.14755	0.159138			0.361	3.16417			242.2	0.721394	0.721873	0.627648	0.60499	0.432287	0.446911	0.244699	0.259007	0.123282	0.129982	0.066604	0.069286
	0.543022	0.663629			242.4	0.0184209	0.0271622	0.644544	0.651671	0.623172	0.60653	0.49101	0.48766	0.269386	0.28528	0.14782	0.159349			0.361	3.16016			242.4	0.719872	0.721963	0.6261	0.605289	0.434975	0.447312	0.243559	0.259312	0.12744	0.130156	0.0616289	0.0693846
	0.543854	0.663211			242.6	0.0184055	0.0271623	0.644458	0.651737	0.622939	0.606804	0.491642	0.488082	0.269766	0.28561	0.147677	0.15956			0.362	3.15636			242.6	0.724248	0.722052	0.628111	0.605587	0.432501	0.447712	0.244474	0.259617	0.123106	0.13033	0.0649937	0.0694833
	0.544687	0.663237			242.8	0.0185236	0.0271624	0.64467	0.651802	0.623344	0.607077	0.492086	0.488504	0.27017	0.285939	0.147811	0.159771			0.363	3.15195			242.8	0.720454	0.722141	0.627416	0.605884	0.430166	0.448111	0.241878	0.259922	0.129359	0.130504	0.0599322	0.0695819
	0.54552	0.662309			243	0.0180997	0.0271625	0.644878	0.651867	0.623635	0.607349	0.492591	0.488924	0.270626	0.286268	0.148505	0.159982			0.363	3.14807			243	0.719699	0.72223	0.626802	0.60618	0.434151	0.44851	0.247708	0.260227	0.128015	0.130678	0.0632427	0.0696805
	0.546352	0.66175			243.2	0.0178767	0.0271626	0.644516	0.651932	0.62373	0.607621	0.493133	0.489344	0.270754	0.286597	0.148551	0.160193			0.364	3.14428			243.2	0.722376	0.722318	0.624838	0.606476	0.434638	0.448909	0.248111	0.260531	0.127637	0.130851	0.0662038	0.0697791
	0.547185	0.659429			243.4	0.0181179	0.0271627	0.644177	0.651996	0.624004	0.607891	0.493043	0.489764	0.271289	0.286926	0.148619	0.160404			0.364	3.14023			243.4	0.719757	0.722405	0.631326	0.60677	0.43447	0.449307	0.24713	0.260835	0.12607	0.131025	0.067834	0.0698776
	0.548018	0.659185			243.6	0.018071	0.0271627	0.643952	0.65206	0.623951	0.608161	0.493068	0.490183	0.271157	0.287255	0.148234	0.160614			0.365	3.13653			243.6	0.718309	0.722492	0.629356	0.607064	0.434202	0.449704	0.250405	0.261139	0.129118	0.131198	0.0649521	0.0699762
	0.54885	0.659132			243.8	0.0170589	0.0271628	0.643472	0.652124	0.623587	0.60843	0.493011	0.490601	0.271183	0.287583	0.147457	0.160825			0.365	3.13357			243.8	0.722164	0.722578	0.630473	0.607356	0.437861	0.450101	0.248103	0.261443	0.126812	0.131372	0.0682714	0.0700747
	0.549683	0.658328			244	0.0166157	0.0271629	0.643114	0.652187	0.623593	0.608698	0.492718	0.491018	0.271491	0.287911	0.147683	0.161036			0.366	3.13084			244	0.72087	0.722664	0.63018	0.607648	0.435549	0.450497	0.251421	0.261746	0.126996	0.131545	0.0650317	0.0701732
	0.550515	0.656994			244.2	0.0165595	0.027163	0.64356	0.65225	0.624093	0.608965	0.493771	0.491435	0.272379	0.288238	0.14864	0.161246			0.366	3.12748			244.2	0.721312	0.722749	0.63036	0.607939	0.440483	0.450893	0.246556	0.262049	0.130869	0.131719	0.0640109	0.0702717
	0.551348	0.65867			244.4	0.0166164	0.0271631	0.644025	0.652312	0.624675	0.609231	0.494916	0.491851	0.272938	0.288566	0.149439	0.161456			0.367	3.12396			244.4	0.720563	0.722834	0.632889	0.608229	0.441923	0.451288	0.249957	0.262353	0.128549	0.131892	0.0636362	0.0703702
	0.552181	0.657664			244.6	0.0168291	0.0271631	0.644677	0.652374	0.624893	0.609496	0.495395	0.492267	0.273643	0.288893	0.149864	0.161667			0.367	3.12018			244.6	0.71762	0.722919	0.628671	0.608519	0.438047	0.451682	0.250108	0.262655	0.12635	0.132066	0.0605103	0.0704686
	0.553013	0.657909			244.8	0.0169012	0.0271632	0.644881	0.652436	0.624924	0.609761	0.495989	0.492682	0.273736	0.28922	0.150132	0.161877			0.368	3.11599			244.8	0.724271	0.723002	0.631869	0.608807	0.440987	0.452076	0.249518	0.262958	0.128441	0.132239	0.0669148	0.0705671
	0.553846	0.65843			245	0.017197	0.0271633	0.644807	0.652497	0.625417	0.610025	0.496731	0.493096	0.27452	0.289547	0.150586	0.162087			0.369	3.11191			245	0.717692	0.723086	0.625992	0.609095	0.441881	0.452469	0.245711	0.26326	0.124877	0.132412	0.0647039	0.0706655
	0.554679	0.658716			245.2	0.0177958	0.0271634	0.644863	0.652558	0.626185	0.610288	0.497358	0.49351	0.274804	0.289873	0.151401	0.162297			0.369	3.10772			245.2	0.719601	0.723169	0.630136	0.609382	0.440619	0.452862	0.248735	0.263563	0.130347	0.132585	0.0648526	0.0707639
	0.555511	0.658719			245.4	0.0180307	0.0271634	0.645004	0.652618	0.626763	0.61055	0.497754	0.493923	0.275296	0.290199	0.151701	0.162507			0.37	3.10355			245.4	0.717859	0.723251	0.631492	0.609667	0.443101	0.453254	0.248572	0.263864	0.12643	0.132758	0.0659099	0.0708623
	0.556344	0.659057			245.6	0.0182087	0.0271635	0.644907	0.652678	0.626844	0.610811	0.498058	0.494335	0.27573	0.290525	0.152061	0.162717			0.37	3.09933			245.6	0.719351	0.723333	0.6324	0.609953	0.443261	0.453646	0.250115	0.264166	0.129194	0.132931	0.0672198	0.0709606
	0.557177	0.658175			245.8	0.0187473	0.0271636	0.645326	0.652738	0.627039	0.611072	0.498663	0.494747	0.275896	0.290851	0.15252	0.162927			0.371	3.0947			245.8	0.716821	0.723414	0.629507	0.610237	0.441532	0.454037	0.251635	0.264468	0.129193	0.133104	0.0659918	0.071059
	0.558009	0.658493			246	0.0194082	0.0271636	0.645249	0.652797	0.62735	0.611331	0.499177	0.495158	0.276215	0.291176	0.152876	0.163137			0.371	3.09021			246	0.720258	0.723495	0.631792	0.61052	0.441854	0.454427	0.253391	0.264769	0.128847	0.133277	0.0638939	0.0711573
	0.558842	0.658644			246.2	0.0196993	0.0271637	0.645594	0.652856	0.627739	0.61159	0.499792	0.495568	0.277067	0.291501	0.153277	0.163346			0.372	3.08627			246.2	0.719845	0.723576	0.629487	0.610803	0.442009	0.454817	0.25508	0.26507	0.130105	0.13345	0.06432	0.0712556
	0.559675	0.65813			246.4	0.0197125	0.0271638	0.645451	0.652915	0.628115	0.611848	0.499797	0.495978	0.277817	0.291826	0.153067	0.163556			0.372	3.08256			246.4	0.721458	0.723656	0.636031	0.611085	0.442109	0.455206	0.251854	0.265371	0.126618	0.133622	0.0676672	0.0713539
	0.560507	0.657962			246.6	0.0199852	0.0271638	0.64531	0.652973	0.628647	0.612106	0.500357	0.496387	0.278292	0.292151	0.153063	0.163765			0.373	3.07913			246.6	0.720894	0.723735	0.632697	0.611366	0.444866	0.455595	0.254058	0.265672	0.129863	0.133795	0.0648359	0.0714522
	0.56134	0.658057			246.8	0.0200153	0.0271639	0.645483	0.653031	0.628934	0.612362	0.501032	0.496796	0.278803	0.292475	0.153134	0.163975			0.373	3.07549			246.8	0.719988	0.723815	0.635568	0.611646	0.443623	0.455983	0.253764	0.265972	0.127268	0.133967	0.0700982	0.0715505
	0.562172	0.65806			247	0.019966	0.027164	0.645333	0.653088	0.629321	0.612618	0.501466	0.497204	0.279282	0.292799	0.153043	0.164184			0.374	3.0716			247	0.718058	0.723893	0.630279	0.611925	0.444185	0.456371	0.253407	0.266272	0.130704	0.13414	0.0657246	0.0716487
	0.563005	0.657758			247.2	0.019705	0.027164	0.644778	0.653146	0.629161	0.612873	0.501665	0.497611	0.279283	0.293123	0.152824	0.164393			0.375	3.06776			247.2	0.719645	0.723971	0.6323	0.612204	0.446242	0.456758	0.251465	0.266572	0.129276	0.134313	0.0647072	0.0717469
	0.563838	0.657467			247.4	0.0196881	0.0271641	0.644368	0.653202	0.629189	0.613127	0.502135	0.498017	0.279696	0.293447	0.152458	0.164603			0.375	3.06414			247.4	0.718524	0.724049	0.634134	0.612481	0.448133	0.457144	0.253428	0.266872	0.132103	0.134485	0.0664936	0.0718451
	0.56467	0.658081			247.6	0.0190941	0.0271642	0.644383	0.653259	0.628961	0.61338	0.502674	0.498423	0.279637	0.29377	0.152138	0.164812			0.376	3.06045			247.6	0.720012	0.724126	0.634525	0.612758	0.445302	0.45753	0.254893	0.267172	0.130122	0.134657	0.0694548	0.0719433
	0.565503	0.658306			247.8	0.0187512	0.0271642	0.644347	0.653315	0.629034	0.613633	0.502988	0.498829	0.279811	0.294093	0.152094	0.165021			0.376	3.05684			247.8	0.727932	0.724203	0.635312	0.613034	0.444227	0.457915	0.253191	0.267471	0.133565	0.13483	0.0657492	0.0720415
	0.566336	0.657621			248	0.0189835	0.0271643	0.644593	0.653371	0.629186	0.613884	0.503614	0.499234	0.280436	0.294416	0.152711	0.16523			0.377	3.05312			248	0.722457	0.724279	0.635746	0.61331	0.448106	0.4583	0.254122	0.26777	0.12975	0.135002	0.0666577	0.0721396
	0.567168	0.656982			248.2	0.0190534	0.0271644	0.644932	0.653426	0.629052	0.614135	0.504396	0.499638	0.280996	0.294739	0.153617	0.165438			0.377	3.04911			248.2	0.720029	0.724355	0.635838	0.613584	0.449328	0.458684	0.253251	0.268069	0.133134	0.135174	0.0718445	0.0722378
	0.568001	0.656775			248.4	0.019137	0.0271644	0.645132	0.653481	0.628765	0.614386	0.504907	0.500041	0.281278	0.295061	0.153898	0.165647			0.378	3.0454			248.4	0.727768	0.724431	0.633991	0.613858	0.446947	0.459068	0.254655	0.268368	0.136377	0.135346	0.0660309	0.0723359
	0.568834	0.657072			248.6	0.0187488	0.0271645	0.645056	0.653536	0.628622	0.614635	0.505077	0.500444	0.281586	0.295384	0.154047	0.165856			0.378	3.04195			248.6	0.721091	0.724506	0.63499	0.614131	0.448446	0.459451	0.256957	0.268666	0.133808	0.135518	0.0672261	0.072434
	0.569666	0.65703			248.8	0.0184964	0.0271645	0.645137	0.65359	0.628632	0.614883	0.505674	0.500846	0.281788	0.295705	0.154068	0.166065			0.379	3.03832			248.8	0.720787	0.72458	0.636732	0.614403	0.452408	0.459833	0.256468	0.268964	0.130891	0.13569	0.0661079	0.0725321
	0.570499	0.65633			249	0.0182067	0.0271646	0.645289	0.653644	0.628863	0.615131	0.506124	0.501248	0.282901	0.296027	0.154695	0.166273			0.38	3.03437			249	0.721314	0.724655	0.636985	0.614674	0.448678	0.460215	0.259797	0.269262	0.135086	0.135862	0.0641482	0.0726301
	0.571332	0.655962			249.2	0.018052	0.0271646	0.644973	0.653698	0.628264	0.615378	0.505765	0.501649	0.282735	0.296348	0.154748	0.166482			0.38	3.0306			249.2	0.719858	0.724728	0.632352	0.614945	0.452968	0.460597	0.257873	0.26956	0.130032	0.136034	0.0678275	0.0727282
	0.572164	0.655896			249.4	0.0176913	0.0271647	0.644814	0.653751	0.627727	0.615625	0.505418	0.502049	0.282743	0.29667	0.154541	0.16669			0.381	3.02692			249.4	0.721669	0.724802	0.63578	0.615214	0.452344	0.460978	0.254704	0.269858	0.134722	0.136206	0.0683615	0.0728262
	0.572997	0.655609			249.6	0.0179566	0.0271648	0.644843	0.653804	0.627407	0.61587	0.505972	0.502449	0.283071	0.296991	0.154933	0.166898			0.381	3.02331			249.6	0.718843	0.724874	0.63641	0.615483	0.449043	0.461358	0.258529	0.270155	0.1349	0.136377	0.0671785	0.0729242
	0.573829	0.655763			249.8	0.0177864	0.0271648	0.644865	0.653857	0.627553	0.616115	0.506351	0.502848	0.283861	0.297311	0.155497	0.167106			0.382	3.01986			249.8	0.721553	0.724947	0.637315	0.615751	0.452905	0.461738	0.260416	0.270452	0.132523	0.136549	0.066942	0.0730222
	0.574662	0.655685			250	0.0179518	0.0271649	0.644722	0.653909	0.627615	0.616359	0.506489	0.503247	0.284202	0.297632	0.155794	0.167314			0.382	3.01666			250	0.718411	0.725019	0.635477	0.616019	0.452197	0.462117	0.260077	0.270749	0.130748	0.13672	0.0693464	0.0731202
	0.575495	0.655432			250.2	0.0176433	0.0271649	0.644726	0.653961	0.627994	0.616602	0.5069	0.503645	0.285072	0.297952	0.156179	0.167523			0.383	3.0135			250.2	0.721441	0.725091	0.637397	0.616285	0.453987	0.462495	0.257312	0.271046	0.13504	0.136892	0.0678174	0.0732181
	0.576327	0.655976			250.4	0.0176566	0.027165	0.644525	0.654013	0.628381	0.616845	0.507564	0.504042	0.285668	0.298272	0.156301	0.16773			0.383	3.01035			250.4	0.720656	0.725162	0.637362	0.616551	0.452913	0.462873	0.263067	0.271342	0.135643	0.137064	0.0672254	0.0733161
	0.57716	0.656474			250.6	0.017593	0.027165	0.644253	0.654064	0.628673	0.617086	0.508417	0.504439	0.285738	0.298591	0.156398	0.167938			0.384	3.00712			250.6	0.723214	0.725232	0.637822	0.616816	0.457359	0.463251	0.25917	0.271639	0.136486	0.137235	0.0698611	0.073414
	0.577993	0.65618			250.8	0.0179156	0.0271651	0.644423	0.654115	0.629001	0.617327	0.509552	0.504835	0.286506	0.298911	0.156716	0.168146			0.384	3.00357			250.8	0.723343	0.725303	0.639913	0.61708	0.459183	0.463628	0.263653	0.271935	0.134176	0.137406	0.065814	0.0735119
	0.578825	0.655543			251	0.0176193	0.0271651	0.644306	0.654166	0.629293	0.617567	0.51016	0.50523	0.286613	0.29923	0.157029	0.168354			0.385	2.9999			251	0.719733	0.725373	0.638354	0.617344	0.453425	0.464004	0.261744	0.272231	0.133933	0.137578	0.0667281	0.0736098
	0.579658	0.654832			251.2	0.0177275	0.0271652	0.644018	0.654217	0.629375	0.617807	0.511168	0.505625	0.286685	0.299549	0.157162	0.168562			0.386	2.99678			251.2	0.723809	0.725442	0.63969	0.617606	0.458064	0.46438	0.261489	0.272526	0.132218	0.137749	0.0660704	0.0737076
	0.580491	0.654558			251.4	0.0182403	0.0271652	0.644165	0.654267	0.629813	0.618046	0.512069	0.506019	0.287113	0.299867	0.15745	0.168769			0.386	2.99404			251.4	0.724143	0.725511	0.639464	0.617868	0.457832	0.464755	0.259072	0.272822	0.134405	0.13792	0.0666282	0.0738055
	0.581323	0.654807			251.6	0.0182802	0.0271653	0.644353	0.654317	0.63035	0.618283	0.512686	0.506413	0.287383	0.300186	0.1576	0.168977			0.387	2.99163			251.6	0.721477	0.72558	0.636973	0.618129	0.456029	0.46513	0.262527	0.273117	0.129137	0.138091	0.070994	0.0739033
	0.582156	0.654633			251.8	0.0190868	0.0271653	0.644874	0.654366	0.63101	0.618521	0.513635	0.506806	0.287907	0.300504	0.158155	0.169184			0.387	2.98922			251.8	0.720505	0.725649	0.635302	0.61839	0.455321	0.465504	0.262411	0.273412	0.135668	0.138262	0.0665516	0.0740011
	0.582988	0.653332			252	0.0199119	0.0271654	0.645322	0.654415	0.631769	0.618757	0.514581	0.507198	0.289151	0.300822	0.158543	0.169391			0.388	2.98697			252	0.722065	0.725716	0.639265	0.618649	0.45645	0.465878	0.263781	0.273707	0.135142	0.138433	0.0737911	0.0740989
	0.583821	0.651699			252.2	0.0199821	0.0271654	0.645608	0.654464	0.632241	0.618993	0.515082	0.50759	0.289536	0.30114	0.159298	0.169599			0.388	2.98497			252.2	0.7253	0.725784	0.637494	0.618908	0.457509	0.466251	0.264047	0.274001	0.137318	0.138604	0.0669664	0.0741967
	0.584654	0.651125			252.4	0.0199307	0.0271655	0.645736	0.654513	0.632253	0.619228	0.51571	0.507981	0.289894	0.301457	0.159351	0.169806			0.389	2.98297			252.4	0.721135	0.725851	0.638173	0.619166	0.456454	0.466624	0.263407	0.274296	0.13362	0.138775	0.0694536	0.0742945
	0.585486	0.651129			252.6	0.0201594	0.0271655	0.646518	0.654561	0.632819	0.619462	0.516289	0.508372	0.29003	0.301774	0.159676	0.170013			0.389	2.98074			252.6	0.72261	0.725918	0.636717	0.619424	0.461037	0.466996	0.262332	0.27459	0.135697	0.138946	0.0731163	0.0743922
	0.586319	0.650515			252.8	0.0205884	0.0271656	0.646938	0.654609	0.632702	0.619696	0.516623	0.508762	0.290205	0.302091	0.159527	0.17022			0.39	2.97856			252.8	0.718724	0.725984	0.641219	0.61968	0.462163	0.467367	0.261209	0.274884	0.136642	0.139116	0.0669493	0.0744899
	0.587152	0.64978			253	0.0208079	0.0271656	0.646785	0.654657	0.632788	0.619929	0.51672	0.509151	0.290525	0.302408	0.159598	0.170427			0.39	2.97727			253	0.7239	0.72605	0.641056	0.619936	0.460412	0.467738	0.26261	0.275178	0.132447	0.139287	0.0736042	0.0745877
	0.587984	0.649066			253.2	0.0212439	0.0271656	0.647001	0.654704	0.632788	0.620161	0.516777	0.50954	0.290706	0.302724	0.159625	0.170633			0.391	2.97487			253.2	0.721984	0.726116	0.640683	0.620191	0.459233	0.468109	0.26378	0.275471	0.135262	0.139458	0.0725604	0.0746853
	0.588817	0.64919			253.4	0.0210521	0.0271657	0.647194	0.654751	0.63294	0.620392	0.51703	0.509928	0.29101	0.303041	0.159983	0.17084			0.392	2.97309			253.4	0.720021	0.726181	0.640263	0.620446	0.463622	0.468478	0.264013	0.275765	0.138187	0.139628	0.0700036	0.074783
	0.58965	0.650045			253.6	0.0205823	0.0271657	0.647315	0.654798	0.632976	0.620623	0.517262	0.510316	0.29136	0.303357	0.160151	0.171047			0.392	2.97064			253.6	0.720788	0.726246	0.638285	0.620699	0.461586	0.468848	0.268099	0.276058	0.134528	0.139799	0.0727416	0.0748807
	0.590482	0.65059			253.8	0.0204419	0.0271658	0.647368	0.654844	0.632972	0.620853	0.517244	0.510703	0.291826	0.303672	0.160766	0.171254			0.393	2.96785			253.8	0.724505	0.72631	0.637103	0.620952	0.462403	0.469216	0.266497	0.276351	0.133519	0.139969	0.0686525	0.0749783
	0.591315	0.650981			254	0.0203741	0.0271658	0.647424	0.654891	0.632888	0.621082	0.517699	0.511089	0.29186	0.303988	0.161117	0.17146			0.393	2.96505			254	0.725451	0.726374	0.63974	0.621204	0.459956	0.469585	0.264041	0.276643	0.134261	0.140139	0.069853	0.0750759
	0.592148	0.651361			254.2	0.0203127	0.0271659	0.647845	0.654937	0.632945	0.62131	0.518246	0.511475	0.292364	0.304303	0.161479	0.171666			0.394	2.96229			254.2	0.723793	0.726438	0.637932	0.621456	0.459181	0.469952	0.26576	0.276936	0.135094	0.14031	0.0679224	0.0751735
	0.59298	0.651302			254.4	0.0197781	0.0271659	0.647383	0.654982	0.63228	0.621538	0.518522	0.51186	0.29204	0.304618	0.161254	0.171873			0.394	2.95948			254.4	0.724765	0.726501	0.641791	0.621707	0.464836	0.47032	0.269181	0.277228	0.137851	0.14048	0.0686681	0.0752711
	0.593813	0.651055			254.6	0.0197615	0.027166	0.647367	0.655027	0.632498	0.621765	0.519201	0.512244	0.292307	0.304933	0.161643	0.172079			0.395	2.95678			254.6	0.722563	0.726564	0.641831	0.621956	0.464672	0.470686	0.265648	0.27752	0.138208	0.14065	0.0718039	0.0753687
	0.594645	0.650633			254.8	0.0195481	0.027166	0.647192	0.655073	0.632032	0.621991	0.519654	0.512628	0.292879	0.305247	0.161872	0.172285			0.395	2.95506			254.8	0.718187	0.726627	0.642996	0.622206	0.464779	0.471052	0.266146	0.277812	0.138712	0.14082	0.0700522	0.0754662
	0.595478	0.649813			255	0.0190637	0.027166	0.646777	0.655117	0.631871	0.622217	0.520067	0.513012	0.292964	0.305562	0.162093	0.172491			0.396	2.95234			255	0.72396	0.726689	0.642397	0.622454	0.465234	0.471418	0.268951	0.278103	0.13911	0.14099	0.0712515	0.0755638
	0.596311	0.648716			255.2	0.0194121	0.0271661	0.646667	0.655162	0.632132	0.622442	0.520775	0.513395	0.293755	0.305876	0.1626	0.172697			0.396	2.94875			255.2	0.722676	0.726751	0.639657	0.622702	0.46705	0.471783	0.263705	0.278395	0.137676	0.14116	0.0729735	0.0756613
	0.597143	0.647483			255.4	0.0188892	0.0271661	0.646682	0.655206	0.632141	0.622666	0.520831	0.513777	0.294301	0.306189	0.162475	0.172903			0.397	2.94536			255.4	0.719565	0.726812	0.641059	0.622949	0.466399	0.472147	0.270079	0.278686	0.138632	0.14133	0.0703356	0.0757588
	0.597976	0.646867			255.6	0.0185027	0.0271662	0.646609	0.65525	0.632426	0.62289	0.520973	0.514158	0.295236	0.306503	0.162368	0.173109			0.398	2.94205			255.6	0.722388	0.726874	0.637849	0.623195	0.464113	0.472511	0.271121	0.278977	0.138611	0.1415	0.073567	0.0758563
	0.598809	0.646691			255.8	0.0188095	0.0271662	0.646567	0.655294	0.632632	0.623113	0.521229	0.514539	0.295723	0.306816	0.162472	0.173315			0.398	2.9391			255.8	0.728348	0.726934	0.641932	0.623441	0.464753	0.472875	0.270626	0.279268	0.140507	0.14167	0.0714439	0.0759537
	0.599641	0.646328			256	0.0186667	0.0271662	0.64649	0.655337	0.632519	0.623335	0.521396	0.51492	0.296154	0.307129	0.162658	0.173521			0.399	2.93665			256	0.723462	0.726995	0.639402	0.623686	0.473618	0.473238	0.264475	0.279558	0.136974	0.141839	0.0683145	0.0760511
	0.600474	0.645965			256.2	0.0186587	0.0271663	0.646525	0.65538	0.632304	0.623556	0.52185	0.5153	0.29676	0.307442	0.163061	0.173726			0.399	2.93456			256.2	0.722547	0.727055	0.64168	0.62393	0.472006	0.4736	0.270237	0.279849	0.138654	0.142009	0.0685228	0.0761486
	0.601307	0.645683			256.4	0.0188583	0.0271663	0.646597	0.655423	0.632259	0.623777	0.522187	0.515679	0.297277	0.307755	0.163238	0.173932			0.4	2.93267			256.4	0.721655	0.727115	0.642481	0.624173	0.469129	0.473962	0.268921	0.280139	0.139464	0.142179	0.071779	0.076246
	0.602139	0.645045			256.6	0.0191179	0.0271663	0.646713	0.655466	0.63221	0.623997	0.522235	0.516058	0.297554	0.308067	0.163479	0.174137			0.4	2.93023			256.6	0.722971	0.727174	0.638069	0.624416	0.466007	0.474323	0.268274	0.280429	0.138472	0.142348	0.0698633	0.0763434
	0.602972	0.644212			256.8	0.0199225	0.0271664	0.64659	0.655508	0.632481	0.624217	0.522863	0.516436	0.298452	0.308379	0.163787	0.174343			0.401	2.92771			256.8	0.721853	0.727233	0.644404	0.624658	0.470225	0.474684	0.272172	0.280718	0.144222	0.142518	0.0728574	0.0764407
	0.603804	0.643198			257	0.0196958	0.0271664	0.646177	0.65555	0.632409	0.624435	0.523334	0.516813	0.298844	0.308691	0.163599	0.174548			0.401	2.92548			257	0.722803	0.727292	0.644655	0.624899	0.471464	0.475044	0.269959	0.281008	0.14313	0.142687	0.0703161	0.0765381
	0.604637	0.643336			257.2	0.0197077	0.0271664	0.646439	0.655592	0.632498	0.624653	0.523634	0.51719	0.299427	0.309002	0.163737	0.174753			0.402	2.9234			257.2	0.723513	0.72735	0.644215	0.62514	0.468804	0.475404	0.266806	0.281297	0.139958	0.142857	0.0729303	0.0766354
	0.60547	0.643384			257.4	0.0196284	0.0271665	0.646372	0.655634	0.632584	0.624871	0.524261	0.517566	0.300026	0.309314	0.164008	0.174959			0.402	2.9212			257.4	0.727599	0.727408	0.64317	0.62538	0.47547	0.475763	0.27182	0.281586	0.14178	0.143026	0.0684292	0.0767328
	0.606302	0.642221			257.6	0.0195135	0.0271665	0.646254	0.655675	0.63258	0.625087	0.524357	0.517942	0.30035	0.309625	0.163868	0.175164			0.403	2.91846			257.6	0.723875	0.727466	0.639682	0.625619	0.476735	0.476122	0.268928	0.281875	0.142868	0.143195	0.0717302	0.07683
	0.607135	0.641406			257.8	0.0200495	0.0271665	0.646623	0.655716	0.632424	0.625303	0.525629	0.518317	0.301271	0.309936	0.164756	0.175369			0.404	2.91538			257.8	0.726815	0.727523	0.643787	0.625858	0.471043	0.47648	0.271386	0.282164	0.142596	0.143364	0.0711975	0.0769273
	0.607968	0.641288			258	0.0200449	0.0271666	0.646696	0.655757	0.632579	0.625519	0.52639	0.518692	0.301549	0.310246	0.164997	0.175574			0.404	2.91256			258	0.723501	0.72758	0.643021	0.626096	0.474928	0.476837	0.273739	0.282452	0.138397	0.143533	0.0680725	0.0770246
	0.6088	0.641495			258.2	0.019996	0.0271666	0.646763	0.655797	0.632244	0.625733	0.526999	0.519066	0.301944	0.310557	0.165016	0.175778			0.405	2.91037			258.2	0.727776	0.727637	0.643797	0.626333	0.472005	0.477194	0.270852	0.282741	0.140233	0.143703	0.0741091	0.0771219
	0.609633	0.641897			258.4	0.019838	0.0271666	0.646464	0.655837	0.631974	0.625947	0.527366	0.519439	0.302608	0.310867	0.165125	0.175983			0.405	2.90863			258.4	0.727544	0.727693	0.643118	0.626569	0.471396	0.477551	0.272319	0.283029	0.144182	0.143872	0.0737748	0.0772191
	0.610466	0.64161			258.6	0.0202796	0.0271667	0.646526	0.655877	0.632837	0.626161	0.52829	0.519812	0.303708	0.311177	0.166121	0.176188			0.406	2.90652			258.6	0.721479	0.727749	0.642415	0.626805	0.47386	0.477907	0.273348	0.283316	0.139201	0.14404	0.0720632	0.0773163
	0.611298	0.64058			258.8	0.0204556	0.0271667	0.646789	0.655917	0.633209	0.626373	0.528977	0.520185	0.304157	0.311486	0.166609	0.176392			0.406	2.90425			258.8	0.724676	0.727805	0.643679	0.62704	0.47442	0.478263	0.279123	0.283604	0.143909	0.144209	0.0745949	0.0774135
	0.612131	0.640337			259	0.0205717	0.0271667	0.646887	0.655957	0.633836	0.626585	0.529732	0.520556	0.304794	0.311796	0.167073	0.176597			0.407	2.90249			259	0.726025	0.72786	0.642765	0.627274	0.473676	0.478618	0.272858	0.283891	0.144752	0.144378	0.0738884	0.0775107
	0.612963	0.640682			259.2	0.0208977	0.0271668	0.647042	0.655996	0.634618	0.626797	0.530369	0.520927	0.305301	0.312105	0.167547	0.176801			0.407	2.90028			259.2	0.721763	0.727915	0.645134	0.627508	0.472891	0.478972	0.276463	0.284179	0.143138	0.144547	0.0749049	0.0776078
	0.613796	0.64044			259.4	0.020893	0.0271668	0.647058	0.656035	0.635172	0.627007	0.530543	0.521298	0.305512	0.312414	0.167625	0.177006			0.408	2.89833			259.4	0.723835	0.72797	0.645205	0.627741	0.479403	0.479326	0.275118	0.284466	0.140173	0.144716	0.0703629	0.077705
	0.614629	0.640177			259.6	0.0216081	0.0271668	0.647266	0.656074	0.635818	0.627217	0.531372	0.521668	0.306082	0.312723	0.168299	0.17721			0.408	2.89559			259.6	0.722908	0.728024	0.64436	0.627973	0.476451	0.479679	0.275765	0.284752	0.139256	0.144884	0.0683358	0.0778021
	0.615461	0.640425			259.8	0.0221424	0.0271668	0.647394	0.656112	0.636371	0.627427	0.531666	0.522037	0.306135	0.313031	0.168497	0.177414			0.409	2.89304			259.8	0.722533	0.728078	0.646551	0.628205	0.475023	0.480032	0.272046	0.285039	0.143816	0.145053	0.0744881	0.0778992
	0.616294	0.641206			260	0.0221374	0.0271669	0.647682	0.656151	0.636692	0.627635	0.532009	0.522406	0.306433	0.313339	0.16885	0.177618			0.41	2.89036			260	0.725571	0.728132	0.644656	0.628436	0.477997	0.480385	0.277519	0.285325	0.140804	0.145221	0.0744667	0.0779963
	0.617127	0.641554			260.2	0.0228777	0.0271669	0.648003	0.656189	0.637519	0.627843	0.532866	0.522774	0.307496	0.313647	0.169418	0.177822			0.41	2.88745			260.2	0.723895	0.728185	0.6464	0.628666	0.47782	0.480737	0.278655	0.285612	0.141732	0.14539	0.0719398	0.0780934
	0.617959	0.641508			260.4	0.0231272	0.0271669	0.648057	0.656227	0.637851	0.628051	0.532852	0.523142	0.307426	0.313955	0.169603	0.178026			0.411	2.88462			260.4	0.726717	0.728238	0.643118	0.628896	0.478486	0.481088	0.273808	0.285898	0.1451	0.145558	0.0739323	0.0781904
	0.618792	0.641694			260.6	0.0230863	0.027167	0.647986	0.656264	0.637639	0.628258	0.532866	0.523509	0.307566	0.314263	0.16955	0.17823			0.411	2.88207			260.6	0.720938	0.728291	0.644235	0.629125	0.481353	0.481439	0.277501	0.286183	0.14174	0.145726	0.0728392	0.0782874
	0.619625	0.641554			260.8	0.0236774	0.027167	0.647771	0.656302	0.637952	0.628464	0.533087	0.523876	0.307973	0.31457	0.16936	0.178434			0.412	2.87968			260.8	0.725688	0.728344	0.645631	0.629353	0.480115	0.481789	0.279753	0.286469	0.147288	0.145895	0.0695824	0.0783845
	0.620457	0.641523			261	0.0231329	0.027167	0.647322	0.656339	0.637426	0.628669	0.533034	0.524242	0.307752	0.314877	0.168811	0.178638			0.412	2.87719			261	0.725852	0.728396	0.643783	0.629581	0.481003	0.482139	0.278504	0.286754	0.143138	0.146063	0.0703845	0.0784815
	0.62129	0.642062			261.2	0.0232247	0.027167	0.647229	0.656376	0.63761	0.628874	0.532967	0.524607	0.308291	0.315184	0.168789	0.178842			0.413	2.87414			261.2	0.726993	0.728448	0.646533	0.629808	0.481014	0.482489	0.275526	0.287039	0.142605	0.146231	0.0761629	0.0785784
	0.622123	0.64218			261.4	0.0230812	0.0271671	0.647355	0.656412	0.637857	0.629078	0.533927	0.524972	0.309036	0.31549	0.169137	0.179045			0.413	2.87083			261.4	0.725978	0.7285	0.647113	0.630034	0.481014	0.482837	0.276868	0.287324	0.144643	0.146399	0.0751922	0.0786754
	0.622955	0.641104			261.6	0.0227501	0.0271671	0.64707	0.656449	0.637672	0.629282	0.53364	0.525336	0.308807	0.315797	0.169275	0.179249			0.414	2.86763			261.6	0.724464	0.728551	0.644236	0.630259	0.482228	0.483186	0.279442	0.287609	0.146475	0.146567	0.0727146	0.0787724
	0.623788	0.640681			261.8	0.0227233	0.0271671	0.647517	0.656485	0.637351	0.629485	0.534263	0.5257	0.309495	0.316103	0.169655	0.179452			0.414	2.86451			261.8	0.726503	0.728602	0.647197	0.630484	0.482288	0.483534	0.278106	0.287893	0.14233	0.146735	0.0767087	0.0788693
	0.62462	0.641322			262	0.0218998	0.0271672	0.647173	0.656521	0.636765	0.629687	0.533707	0.526063	0.308942	0.316409	0.169268	0.179655			0.415	2.86168			262	0.724313	0.728653	0.647156	0.630709	0.482696	0.483881	0.280194	0.288178	0.143156	0.146903	0.0768823	0.0789662
	0.625453	0.641793			262.2	0.0218078	0.0271672	0.647693	0.656557	0.63691	0.629889	0.534565	0.526426	0.309892	0.316714	0.170202	0.179859			0.416	2.85891			262.2	0.724388	0.728703	0.641531	0.630932	0.483446	0.484228	0.283459	0.288462	0.146585	0.147071	0.0777706	0.0790631
	0.626286	0.641775			262.4	0.0216108	0.0271672	0.647941	0.656592	0.636794	0.63009	0.534719	0.526788	0.310688	0.31702	0.170837	0.180062			0.416	2.85606			262.4	0.726888	0.728753	0.649392	0.631155	0.482557	0.484574	0.277248	0.288746	0.143309	0.147239	0.0692253	0.07916
	0.627118	0.641752			262.6	0.0214205	0.0271672	0.647881	0.656628	0.637319	0.63029	0.535704	0.527149	0.311065	0.317325	0.171578	0.180265			0.417	2.8532			262.6	0.723293	0.728803	0.647198	0.631378	0.485901	0.48492	0.282312	0.289029	0.144488	0.147406	0.0777578	0.0792569
	0.627951	0.641924			262.8	0.0217479	0.0271673	0.648314	0.656663	0.637526	0.63049	0.536578	0.52751	0.311384	0.31763	0.172099	0.180468			0.417	2.85033			262.8	0.729669	0.728852	0.646187	0.631599	0.483486	0.485265	0.28051	0.289313	0.144814	0.147574	0.0756658	0.0793537
	0.628784	0.642295			263	0.0217835	0.0271673	0.648201	0.656698	0.637327	0.630689	0.53707	0.52787	0.311863	0.317934	0.172248	0.180671			0.418	2.84726			263	0.726814	0.728902	0.644825	0.63182	0.482885	0.48561	0.279687	0.289596	0.143743	0.147742	0.0739629	0.0794505
	0.629616	0.642232			263.2	0.0220678	0.0271673	0.648249	0.656732	0.6377	0.630887	0.537722	0.52823	0.312046	0.318239	0.17269	0.180874			0.418	2.84453			263.2	0.726363	0.728951	0.645521	0.632041	0.490424	0.485954	0.278727	0.289879	0.144269	0.147909	0.0755362	0.0795473
	0.630449	0.641653			263.4	0.0220848	0.0271673	0.648457	0.656767	0.637589	0.631085	0.538149	0.528589	0.312067	0.318543	0.173454	0.181077			0.419	2.84143			263.4	0.726982	0.728999	0.648669	0.632261	0.48365	0.486298	0.276667	0.290162	0.146061	0.148077	0.0775635	0.0796441
	0.631282	0.641654			263.6	0.0223279	0.0271673	0.64876	0.656801	0.637772	0.631283	0.538554	0.528948	0.312605	0.318847	0.173706	0.181279			0.419	2.83784			263.6	0.72508	0.729048	0.646882	0.63248	0.487015	0.486641	0.284101	0.290445	0.149808	0.148244	0.071609	0.0797409
	0.632114	0.641324			263.8	0.0220679	0.0271674	0.648655	0.656835	0.63786	0.631479	0.538529	0.529306	0.3129	0.319151	0.173628	0.181482			0.42	2.8347			263.8	0.724892	0.729096	0.648271	0.632698	0.487473	0.486984	0.281463	0.290727	0.145561	0.148411	0.0755306	0.0798376
	0.632947	0.640575			264	0.0220393	0.0271674	0.648854	0.656869	0.637851	0.631675	0.539046	0.529664	0.313516	0.319454	0.173744	0.181684			0.42	2.83173			264	0.724496	0.729144	0.647974	0.632916	0.487123	0.487326	0.283325	0.291009	0.147871	0.148579	0.076413	0.0799344
	0.63378	0.639968			264.2	0.0222807	0.0271674	0.649091	0.656902	0.637597	0.631871	0.539407	0.530021	0.314299	0.319757	0.173626	0.181887			0.421	2.82842			264.2	0.727974	0.729191	0.647643	0.633133	0.484781	0.487668	0.281989	0.291291	0.145857	0.148746	0.0733541	0.0800311
	0.634612	0.639609			264.4	0.0221296	0.0271674	0.649028	0.656936	0.637255	0.632066	0.539458	0.530377	0.314299	0.32006	0.173518	0.182089			0.422	2.82504			264.4	0.726714	0.729238	0.648706	0.63335	0.488906	0.488009	0.283845	0.291573	0.147599	0.148913	0.0732856	0.0801278
	0.635445	0.640384			264.6	0.0223829	0.0271675	0.649293	0.656969	0.637653	0.63226	0.540052	0.530733	0.31508	0.320363	0.173969	0.182292			0.422	2.82211			264.6	0.722832	0.729285	0.648133	0.633566	0.490556	0.48835	0.281932	0.291855	0.150734	0.14908	0.0769361	0.0802245
	0.636277	0.640936			264.8	0.0229828	0.0271675	0.649651	0.657002	0.638223	0.632453	0.54061	0.531088	0.315499	0.320666	0.17446	0.182494			0.423	2.81953			264.8	0.728153	0.729332	0.647708	0.633781	0.491672	0.48869	0.28031	0.292136	0.145555	0.149247	0.0735155	0.0803212
	0.63711	0.640618			265	0.0227648	0.0271675	0.649895	0.657035	0.638273	0.632647	0.540825	0.531443	0.315926	0.320968	0.174372	0.182696			0.423	2.81773			265	0.725334	0.729378	0.64954	0.633996	0.492543	0.48903	0.285398	0.292418	0.150362	0.149414	0.0760173	0.0804178
	0.637943	0.640516			265.2	0.0225683	0.0271675	0.649819	0.657067	0.638983	0.632839	0.541161	0.531798	0.316258	0.32127	0.174718	0.182898			0.424	2.81577			265.2	0.727405	0.729425	0.650553	0.63421	0.491184	0.489369	0.283741	0.292699	0.149173	0.149581	0.0772287	0.0805144
	0.638775	0.64043			265.4	0.0221484	0.0271675	0.649773	0.6571	0.639125	0.633031	0.541509	0.532151	0.316237	0.321572	0.174851	0.1831			0.424	2.81381			265.4	0.729607	0.729471	0.650425	0.634423	0.491429	0.489708	0.285194	0.292979	0.14646	0.149748	0.0771797	0.0806111
	0.639608	0.639672			265.6	0.0215789	0.0271676	0.649646	0.657132	0.638625	0.633222	0.541203	0.532504	0.315811	0.321874	0.174799	0.183302			0.425	2.81151			265.6	0.727622	0.729516	0.650236	0.634636	0.489481	0.490046	0.286848	0.29326	0.149013	0.149915	0.0759745	0.0807077
	0.640441	0.639355			265.8	0.0214576	0.0271676	0.649847	0.657164	0.638567	0.633413	0.541346	0.532857	0.316064	0.322175	0.174996	0.183504			0.425	2.80919			265.8	0.724563	0.729561	0.649253	0.634848	0.493425	0.490384	0.283436	0.29354	0.149336	0.150082	0.0802629	0.0808042
	0.641273	0.638889			266	0.0211497	0.0271676	0.649905	0.657196	0.638897	0.633603	0.542034	0.533209	0.316313	0.322476	0.175589	0.183706			0.426	2.80662			266	0.72448	0.729607	0.645968	0.63506	0.489227	0.490721	0.279328	0.293821	0.146671	0.150248	0.0753394	0.0809008
	0.642106	0.638352			266.2	0.0216724	0.0271676	0.649876	0.657227	0.639379	0.633792	0.543246	0.533561	0.31753	0.322777	0.176252	0.183907			0.426	2.80375			266.2	0.72333	0.729651	0.649058	0.635271	0.494208	0.491058	0.289823	0.294101	0.149853	0.150415	0.0778828	0.0809973
	0.642939	0.638231			266.4	0.0213657	0.0271676	0.649548	0.657259	0.639117	0.633981	0.543948	0.533912	0.317895	0.323078	0.175947	0.184109			0.427	2.80096			266.4	0.723646	0.729696	0.648852	0.635481	0.497241	0.491394	0.284869	0.29438	0.150943	0.150582	0.078048	0.0810939
	0.643771	0.63847			266.6	0.0212907	0.0271677	0.649169	0.65729	0.639299	0.634169	0.544701	0.534262	0.318166	0.323378	0.176304	0.184311			0.428	2.7986			266.6	0.725426	0.72974	0.648882	0.635691	0.493929	0.49173	0.285594	0.29466	0.149523	0.150748	0.0782091	0.0811904
	0.644604	0.638933			266.8	0.0215167	0.0271677	0.648914	0.657321	0.638984	0.634357	0.544604	0.534612	0.318292	0.323678	0.176086	0.184512			0.428	2.79659			266.8	0.728042	0.729784	0.652111	0.6359	0.490427	0.492066	0.290309	0.294939	0.149538	0.150914	0.0744638	0.0812869
	0.645436	0.639298			267	0.0214531	0.0271677	0.648488	0.657351	0.638495	0.634544	0.544751	0.534961	0.318346	0.323978	0.17596	0.184713			0.429	2.79477			267	0.726312	0.729828	0.651375	0.636108	0.496947	0.4924	0.290032	0.295219	0.149817	0.151081	0.0773669	0.0813833
	0.646269	0.638356			267.2	0.0214737	0.0271677	0.647937	0.657382	0.638459	0.63473	0.545003	0.53531	0.318397	0.324278	0.175968	0.184915			0.429	2.79309			267.2	0.724654	0.729872	0.652774	0.636316	0.491247	0.492735	0.288698	0.295498	0.147187	0.151247	0.0813538	0.0814798
	0.647102	0.638237			267.4	0.0213826	0.0271677	0.64752	0.657412	0.638118	0.634916	0.544899	0.535658	0.318359	0.324578	0.176039	0.185116			0.43	2.79131			267.4	0.728592	0.729915	0.650379	0.636523	0.497615	0.493069	0.288058	0.295776	0.151751	0.151413	0.079042	0.0815762
	0.647934	0.638603			267.6	0.0214527	0.0271678	0.646936	0.657443	0.638045	0.635102	0.545106	0.536006	0.318723	0.324877	0.175697	0.185317			0.43	2.78911			267.6	0.722888	0.729958	0.650809	0.63673	0.498143	0.493402	0.285567	0.296055	0.14661	0.15158	0.0775223	0.0816727
	0.648767	0.63849			267.8	0.021158	0.0271678	0.64667	0.657473	0.637895	0.635287	0.545444	0.536353	0.319135	0.325176	0.175821	0.185518			0.431	2.78687			267.8	0.726086	0.730001	0.652644	0.636936	0.499484	0.493735	0.289693	0.296333	0.148453	0.151746	0.0765414	0.0817691
	0.6496	0.638144			268	0.021249	0.0271678	0.64668	0.657503	0.637815	0.635471	0.545723	0.5367	0.319725	0.325475	0.176075	0.185719			0.431	2.78487			268	0.725657	0.730043	0.648976	0.637142	0.498902	0.494067	0.29144	0.296612	0.149503	0.151912	0.082096	0.0818655
	0.650432	0.637677			268.2	0.0214371	0.0271678	0.647048	0.657532	0.638262	0.635654	0.546308	0.537046	0.320257	0.325774	0.176466	0.18592			0.432	2.78297			268.2	0.727554	0.730086	0.651258	0.637346	0.500233	0.494399	0.292984	0.29689	0.153373	0.152078	0.079908	0.0819618
	0.651265	0.636714			268.4	0.0216722	0.0271678	0.647377	0.657562	0.638662	0.635837	0.546713	0.537392	0.320779	0.326072	0.177367	0.186121			0.432	2.78095			268.4	0.726082	0.730128	0.652218	0.637551	0.497739	0.494731	0.289741	0.297167	0.15031	0.152244	0.0773395	0.0820582
	0.652098	0.636912			268.6	0.0223468	0.0271678	0.647904	0.657591	0.639579	0.63602	0.547207	0.537737	0.321807	0.32637	0.178393	0.186322			0.433	2.77892			268.6	0.728336	0.73017	0.652821	0.637754	0.495923	0.495061	0.291977	0.297445	0.154551	0.15241	0.0741847	0.0821545
	0.65293	0.637769			268.8	0.0225308	0.0271679	0.648258	0.65762	0.639757	0.636202	0.547771	0.538081	0.322085	0.326668	0.178803	0.186522			0.434	2.77674			268.8	0.724315	0.730211	0.646605	0.637957	0.501959	0.495392	0.291862	0.297722	0.151927	0.152576	0.0785747	0.0822508
	0.653763	0.637953			269	0.022301	0.0271679	0.648308	0.657649	0.639746	0.636383	0.548193	0.538425	0.322609	0.326966	0.178963	0.186723			0.434	2.77469			269	0.723911	0.730252	0.649042	0.63816	0.498078	0.495722	0.290729	0.297999	0.14881	0.152741	0.0750659	0.0823471
	0.654596	0.637166			269.2	0.0219638	0.0271679	0.64838	0.657678	0.639624	0.636564	0.548269	0.538769	0.32269	0.327263	0.179024	0.186923			0.435	2.77261			269.2	0.72605	0.730293	0.651858	0.638362	0.500979	0.496051	0.292537	0.298276	0.150716	0.152907	0.0794681	0.0824434
	0.655428	0.636754			269.4	0.0219065	0.0271679	0.648457	0.657706	0.639542	0.636744	0.548398	0.539112	0.322949	0.32756	0.179082	0.187124			0.435	2.77037			269.4	0.727404	0.730334	0.655862	0.638563	0.49988	0.49638	0.291448	0.298553	0.155573	0.153073	0.0790358	0.0825397
	0.656261	0.636105			269.6	0.0223055	0.0271679	0.648754	0.657735	0.639725	0.636924	0.549086	0.539454	0.323446	0.327857	0.179454	0.187324			0.436	2.76795			269.6	0.728035	0.730375	0.654134	0.638764	0.501686	0.496709	0.291662	0.29883	0.150549	0.153238	0.0813919	0.0826359
	0.657093	0.635771			269.8	0.0227242	0.0271679	0.649012	0.657763	0.640587	0.637103	0.549738	0.539796	0.32443	0.328154	0.180083	0.187525			0.436	2.76589			269.8	0.725596	0.730415	0.649861	0.638964	0.501984	0.497037	0.295184	0.299106	0.149951	0.153404	0.0813399	0.0827322
	0.657926	0.635518			270	0.0228753	0.0271679	0.649197	0.657791	0.640554	0.637281	0.550326	0.540137	0.325204	0.328451	0.180034	0.187725			0.437	2.76394			270	0.728473	0.730455	0.65242	0.639163	0.501848	0.497365	0.293492	0.299382	0.153374	0.153569	0.0824826	0.0828284
	0.658759	0.63419			270.2	0.0225072	0.027168	0.648921	0.657819	0.640471	0.637459	0.550263	0.540478	0.325744	0.328747	0.179704	0.187925			0.437	2.76156			270.2	0.726859	0.730495	0.654234	0.639362	0.503691	0.497692	0.297286	0.299658	0.152451	0.153735	0.078779	0.0829246
	0.659591	0.633144			270.4	0.0222969	0.027168	0.648944	0.657846	0.640406	0.637637	0.550343	0.540818	0.325849	0.329043	0.179927	0.188125			0.438	2.75884			270.4	0.727979	0.730535	0.654263	0.639561	0.506018	0.498018	0.293649	0.299934	0.154749	0.1539	0.0804285	0.0830207
	0.660424	0.631698			270.6	0.0218945	0.027168	0.648792	0.657874	0.640174	0.637814	0.54982	0.541158	0.325957	0.329339	0.180192	0.188325			0.438	2.75636			270.6	0.729143	0.730574	0.651955	0.639759	0.50677	0.498344	0.292216	0.30021	0.156007	0.154065	0.0830584	0.0831169
	0.661257	0.631722			270.8	0.0216895	0.027168	0.648703	0.657901	0.639791	0.63799	0.549509	0.541497	0.326127	0.329634	0.179737	0.188525			0.439	2.75446			270.8	0.729139	0.730613	0.657345	0.639956	0.503462	0.49867	0.297496	0.300485	0.154397	0.154231	0.0806102	0.083213
	0.662089	0.631623			271	0.0215629	0.027168	0.648287	0.657929	0.63981	0.638166	0.549856	0.541836	0.32628	0.32993	0.180158	0.188725			0.44	2.75262			271	0.725956	0.730652	0.653719	0.640152	0.503942	0.498995	0.296299	0.30076	0.155299	0.154396	0.0828134	0.0833092
	0.662922	0.631405			271.2	0.0211796	0.027168	0.647961	0.657956	0.639696	0.638341	0.549733	0.542174	0.326446	0.330225	0.179964	0.188924			0.44	2.75001			271.2	0.72801	0.730691	0.656388	0.640348	0.504444	0.49932	0.29774	0.301035	0.153315	0.154561	0.0794318	0.0834053
	0.663755	0.630416			271.4	0.0206175	0.0271681	0.647621	0.657982	0.639456	0.638516	0.549651	0.542512	0.326456	0.33052	0.180187	0.189124			0.441	2.74775			271.4	0.72977	0.73073	0.654194	0.640544	0.504617	0.499644	0.296308	0.30131	0.152407	0.154726	0.0852057	0.0835014
	0.664587	0.630301			271.6	0.020396	0.0271681	0.647644	0.658009	0.639196	0.63869	0.549841	0.542849	0.326584	0.330814	0.180562	0.189324			0.441	2.74529			271.6	0.727426	0.730768	0.652331	0.640739	0.506247	0.499968	0.298018	0.301584	0.15197	0.154891	0.0805032	0.0835974
	0.66542	0.630059			271.8	0.0203137	0.0271681	0.648075	0.658036	0.639535	0.638863	0.550716	0.543186	0.327405	0.331109	0.181476	0.189523			0.442	2.74237			271.8	0.727831	0.730806	0.654836	0.640933	0.507986	0.500291	0.297248	0.301859	0.159281	0.155056	0.0778337	0.0836935
	0.666252	0.62985			272	0.0207237	0.0271681	0.648322	0.658062	0.639809	0.639036	0.551452	0.543522	0.328179	0.331403	0.182093	0.189723			0.442	2.73938			272	0.729353	0.730844	0.654892	0.641127	0.512651	0.500614	0.295983	0.302133	0.154102	0.155221	0.0862327	0.0837895
	0.667085	0.630366			272.2	0.0209654	0.0271681	0.648906	0.658088	0.640349	0.639209	0.552203	0.543857	0.329217	0.331697	0.182812	0.189922			0.443	2.73672			272.2	0.727635	0.730882	0.655799	0.64132	0.507226	0.500936	0.295802	0.302407	0.155704	0.155386	0.0793145	0.0838856
	0.667918	0.630031			272.4	0.0213222	0.0271681	0.64882	0.658114	0.640339	0.639381	0.552679	0.544192	0.329892	0.331991	0.183545	0.190121			0.443	2.73428			272.4	0.722936	0.730919	0.655117	0.641513	0.506777	0.501258	0.292851	0.302681	0.156361	0.15555	0.0791364	0.0839816
	0.66875	0.629646			272.6	0.0216802	0.0271681	0.649136	0.65814	0.640637	0.639552	0.553606	0.544527	0.330512	0.332284	0.18409	0.190321			0.444	2.73172			272.6	0.727643	0.730956	0.652966	0.641705	0.511799	0.50158	0.300834	0.302954	0.157688	0.155715	0.0831082	0.0840776
	0.669583	0.630009			272.8	0.021867	0.0271681	0.649376	0.658166	0.640712	0.639723	0.554846	0.544861	0.330913	0.332578	0.185014	0.19052			0.444	2.72917			272.8	0.73197	0.730993	0.650054	0.641896	0.507123	0.501901	0.296211	0.303228	0.153987	0.15588	0.0818651	0.0841735
	0.670416	0.630575			273	0.0221871	0.0271682	0.649638	0.658191	0.640696	0.639893	0.555387	0.545194	0.331432	0.332871	0.185282	0.190719			0.445	2.72659			273	0.728577	0.73103	0.654711	0.642087	0.507007	0.502221	0.296808	0.303501	0.154346	0.156044	0.080846	0.0842695
	0.671248	0.631599			273.2	0.0227563	0.0271682	0.649837	0.658216	0.641251	0.640063	0.55612	0.545527	0.332098	0.333164	0.185688	0.190918			0.446	2.72363			273.2	0.729127	0.731066	0.653027	0.642278	0.512736	0.502541	0.298461	0.303774	0.157713	0.156209	0.0860015	0.0843654
	0.672081	0.631979			273.4	0.0233651	0.0271682	0.649864	0.658242	0.641844	0.640233	0.557173	0.54586	0.332829	0.333456	0.186311	0.191117			0.446	2.72091			273.4	0.726519	0.731103	0.653497	0.642468	0.51255	0.50286	0.302712	0.304047	0.156304	0.156373	0.0866234	0.0844613
	0.672914	0.63069			273.6	0.0237469	0.0271682	0.650137	0.658267	0.642407	0.640401	0.557788	0.546192	0.33356	0.333749	0.186764	0.191315			0.447	2.7183			273.6	0.727579	0.731139	0.656452	0.642657	0.5093	0.50318	0.300967	0.304319	0.155963	0.156538	0.0820165	0.0845572
	0.673746	0.629928			273.8	0.0236484	0.0271682	0.650266	0.658292	0.642622	0.64057	0.557733	0.546523	0.3336	0.334041	0.186835	0.191514			0.447	2.71579			273.8	0.728383	0.731175	0.652765	0.642846	0.509215	0.503498	0.305209	0.304592	0.160607	0.156702	0.0798145	0.0846531
	0.674579	0.630052			274	0.0234323	0.0271682	0.650458	0.658316	0.642407	0.640737	0.557843	0.546854	0.333277	0.334333	0.186697	0.191713			0.448	2.71301			274	0.727953	0.73121	0.654982	0.643034	0.509791	0.503816	0.301275	0.304864	0.156316	0.156866	0.0823717	0.084749
	0.675412	0.629644			274.2	0.0231223	0.0271682	0.650385	0.658341	0.642372	0.640904	0.558085	0.547184	0.33297	0.334625	0.186829	0.191911			0.448	2.71013			274.2	0.728754	0.731246	0.653234	0.643222	0.511529	0.504134	0.297238	0.305136	0.159359	0.157031	0.0839883	0.0848448
	0.676244	0.62918			274.4	0.0235045	0.0271683	0.650443	0.658365	0.64234	0.641071	0.558131	0.547514	0.3327	0.334916	0.186808	0.19211			0.449	2.70731			274.4	0.728138	0.731281	0.65552	0.643409	0.514874	0.504451	0.302892	0.305408	0.15563	0.157195	0.0828295	0.0849406
	0.677077	0.627982			274.6	0.0233687	0.0271683	0.650791	0.65839	0.642555	0.641237	0.558157	0.547844	0.333134	0.335207	0.186789	0.192308			0.449	2.70444			274.6	0.728568	0.731316	0.658736	0.643595	0.51362	0.504768	0.305019	0.305679	0.1598	0.157359	0.0854513	0.0850364
	0.677909	0.627592			274.8	0.023379	0.0271683	0.650696	0.658414	0.642542	0.641403	0.558276	0.548173	0.3332	0.335499	0.186354	0.192507			0.45	2.70144			274.8	0.726829	0.731351	0.653933	0.643781	0.515025	0.505084	0.305081	0.305951	0.15702	0.157523	0.075217	0.0851323
	0.678742	0.628688			275	0.0231537	0.0271683	0.650406	0.658438	0.642586	0.641568	0.558386	0.548501	0.333422	0.335789	0.186602	0.192705			0.45	2.69819			275	0.73041	0.731386	0.6583	0.643967	0.514475	0.5054	0.301995	0.306222	0.161085	0.157687	0.0822091	0.085228
	0.679575	0.629277			275.2	0.0226111	0.0271683	0.650572	0.658462	0.642207	0.641733	0.558261	0.548829	0.333603	0.33608	0.186398	0.192903			0.451	2.6953			275.2	0.729464	0.73142	0.656206	0.644152	0.514306	0.505715	0.299613	0.306493	0.158798	0.157851	0.0840816	0.0853238
	0.680407	0.629845			275.4	0.0220189	0.0271683	0.650558	0.658485	0.642248	0.641897	0.558387	0.549156	0.333771	0.33637	0.186403	0.193101			0.452	2.69252			275.4	0.727587	0.731454	0.662369	0.644336	0.515404	0.50603	0.303987	0.306764	0.159687	0.158015	0.0826184	0.0854195
	0.68124	0.630954			275.6	0.0216805	0.0271683	0.650041	0.658509	0.64217	0.64206	0.558414	0.549483	0.333693	0.336661	0.185887	0.193299			0.452	2.68998			275.6	0.72847	0.731488	0.652992	0.64452	0.51551	0.506345	0.304227	0.307034	0.157322	0.158179	0.0826439	0.0855153
	0.682073	0.631032			275.8	0.0216263	0.0271683	0.65	0.658532	0.642522	0.642223	0.559605	0.549809	0.334399	0.33695	0.186048	0.193497			0.453	2.68716			275.8	0.73196	0.731522	0.65191	0.644703	0.517744	0.506659	0.304477	0.307305	0.161926	0.158342	0.085046	0.085611
	0.682905	0.630965			276	0.021757	0.0271683	0.649867	0.658555	0.642474	0.642386	0.559369	0.550135	0.334757	0.33724	0.185711	0.193695			0.453	2.68381			276	0.72764	0.731556	0.653524	0.644886	0.516121	0.506972	0.302705	0.307575	0.161287	0.158506	0.0842015	0.0857066
	0.683738	0.631266			276.2	0.0213287	0.0271684	0.650074	0.658579	0.642294	0.642548	0.559399	0.55046	0.335469	0.33753	0.185981	0.193893			0.454	2.68053			276.2	0.731609	0.731589	0.65311	0.645068	0.518838	0.507285	0.302837	0.307845	0.158213	0.15867	0.0845655	0.0858023
	0.684571	0.631473			276.4	0.0214251	0.0271684	0.649706	0.658602	0.642672	0.642709	0.559744	0.550785	0.3358	0.337819	0.186015	0.194091			0.454	2.67774			276.4	0.73025	0.731623	0.65876	0.64525	0.518694	0.507598	0.311616	0.308115	0.162311	0.158833	0.0829316	0.085898
	0.685403	0.631099			276.6	0.0213954	0.0271684	0.649598	0.658624	0.642371	0.642871	0.559909	0.55111	0.335887	0.338108	0.185937	0.194289			0.455	2.67525			276.6	0.727519	0.731656	0.656873	0.645431	0.514889	0.50791	0.30812	0.308384	0.158819	0.158997	0.0850078	0.0859936
	0.686236	0.630271			276.8	0.0216146	0.0271684	0.649071	0.658647	0.642412	0.643031	0.560331	0.551433	0.336294	0.338397	0.186401	0.194486			0.455	2.67276			276.8	0.726684	0.731689	0.659601	0.645612	0.520446	0.508221	0.308521	0.308654	0.160811	0.15916	0.0854578	0.0860892
	0.687069	0.629884			277	0.0221586	0.0271684	0.649159	0.65867	0.642745	0.643191	0.560823	0.551757	0.336878	0.338685	0.186744	0.194684			0.456	2.67086			277	0.727319	0.731721	0.658629	0.645792	0.518674	0.508533	0.309299	0.308923	0.163312	0.159324	0.0859022	0.0861848
	0.687901	0.629667			277.2	0.0228004	0.0271684	0.649099	0.658692	0.643214	0.643351	0.561082	0.55208	0.337587	0.338974	0.187062	0.194881			0.456	2.66845			277.2	0.726637	0.731754	0.658588	0.645971	0.520151	0.508843	0.308476	0.309192	0.163909	0.159487	0.0862172	0.0862804
	0.688734	0.627989			277.4	0.0225136	0.0271684	0.648621	0.658714	0.642688	0.64351	0.560707	0.552402	0.337494	0.339262	0.187019	0.195078			0.457	2.66595			277.4	0.730031	0.731786	0.658068	0.64615	0.518267	0.509154	0.30622	0.309461	0.161589	0.15965	0.0851427	0.086376
	0.689566	0.62768			277.6	0.0222858	0.0271684	0.648799	0.658736	0.642841	0.643668	0.560389	0.552724	0.337562	0.33955	0.187043	0.195276			0.458	2.66362			277.6	0.727417	0.731818	0.658271	0.646329	0.519791	0.509464	0.30908	0.30973	0.159573	0.159813	0.0827966	0.0864715
	0.690399	0.628079			277.8	0.0226762	0.0271684	0.649051	0.658758	0.642842	0.643826	0.561042	0.553045	0.337727	0.339838	0.187287	0.195473			0.458	2.66118			277.8	0.726583	0.73185	0.655514	0.646507	0.522337	0.509773	0.307659	0.309998	0.161831	0.159976	0.0872399	0.0865671
	0.691232	0.627341			278	0.0234244	0.0271684	0.649486	0.65878	0.643053	0.643984	0.561806	0.553366	0.338741	0.340125	0.188244	0.19567			0.459	2.65838			278	0.724999	0.731882	0.657622	0.646684	0.518935	0.510082	0.307022	0.310266	0.160961	0.16014	0.0886927	0.0866626
	0.692064	0.627094			278.2	0.024068	0.0271685	0.64983	0.658802	0.643464	0.644141	0.562011	0.553686	0.339292	0.340412	0.188608	0.195867			0.459	2.65573			278.2	0.729603	0.731914	0.658826	0.646861	0.524297	0.51039	0.312961	0.310534	0.162774	0.160303	0.0851095	0.0867581
	0.692897	0.627528			278.4	0.0245941	0.0271685	0.650138	0.658823	0.644064	0.644297	0.562188	0.554006	0.340053	0.340699	0.188718	0.196064			0.46	2.65306			278.4	0.730178	0.731945	0.656747	0.647038	0.522587	0.510698	0.307986	0.310802	0.164039	0.160466	0.0846953	0.0868536
	0.69373	0.627467			278.6	0.0247448	0.0271685	0.650029	0.658845	0.644253	0.644454	0.562301	0.554325	0.340587	0.340986	0.188674	0.196261			0.46	2.65024			278.6	0.730669	0.731976	0.656412	0.647214	0.519372	0.511006	0.310941	0.31107	0.167697	0.160629	0.0872827	0.086949
	0.694562	0.626429			278.8	0.0247476	0.0271685	0.649851	0.658866	0.644143	0.644609	0.562504	0.554644	0.340889	0.341273	0.188808	0.196458			0.461	2.64752			278.8	0.730616	0.732007	0.65841	0.647389	0.520991	0.511313	0.305334	0.311338	0.159725	0.160791	0.0870574	0.0870445
	0.695395	0.62655			279	0.0248212	0.0271685	0.650193	0.658887	0.644559	0.644764	0.563102	0.554963	0.341881	0.341559	0.189647	0.196655			0.461	2.64506			279	0.731754	0.732038	0.657348	0.647564	0.524205	0.51162	0.30954	0.311605	0.165009	0.160954	0.0882462	0.0871399
	0.696228	0.627337			279.2	0.0248902	0.0271685	0.650506	0.658908	0.64525	0.644919	0.563505	0.55528	0.342498	0.341845	0.190373	0.196851			0.462	2.6425			279.2	0.727854	0.732069	0.658021	0.647739	0.520974	0.511926	0.309983	0.311872	0.161704	0.161117	0.0848583	0.0872353
	0.69706	0.625925			279.4	0.0245272	0.0271685	0.650765	0.658929	0.645999	0.645073	0.563587	0.555598	0.343116	0.342131	0.190346	0.197048			0.462	2.63987			279.4	0.731042	0.732099	0.658801	0.647913	0.525508	0.512232	0.312569	0.312139	0.162499	0.16128	0.0872872	0.0873307
	0.697893	0.625896			279.6	0.0245422	0.0271685	0.650582	0.65895	0.64639	0.645227	0.564421	0.555915	0.343249	0.342417	0.190575	0.197244			0.463	2.63704			279.6	0.735104	0.732129	0.658835	0.648086	0.524495	0.512537	0.309317	0.312406	0.164636	0.161442	0.0880151	0.0874261
	0.698725	0.625439			279.8	0.0248699	0.0271685	0.651065	0.658971	0.646684	0.64538	0.565587	0.556231	0.344072	0.342702	0.19076	0.197441			0.464	2.63404			279.8	0.728875	0.73216	0.654737	0.648259	0.526057	0.512842	0.312102	0.312672	0.165908	0.161605	0.0877385	0.0875215
	0.699558	0.624481			280	0.0252829	0.0271685	0.651162	0.658991	0.646829	0.645533	0.565851	0.556547	0.34481	0.342988	0.19128	0.197637			0.464	2.63121			280	0.731557	0.732189	0.657261	0.648431	0.524255	0.513147	0.313771	0.312938	0.160501	0.161767	0.0840465	0.0876168
	0.700391	0.625259			280.2	0.0252991	0.0271685	0.651401	0.659011	0.647187	0.645685	0.566995	0.556862	0.345756	0.343273	0.191984	0.197834			0.465	2.62847			280.2	0.72952	0.732219	0.657421	0.648603	0.526068	0.513451	0.311917	0.313205	0.161928	0.16193	0.0875323	0.0877122
	0.701223	0.625691			280.4	0.0256208	0.0271685	0.651035	0.659032	0.647393	0.645837	0.567538	0.557177	0.345892	0.343557	0.192098	0.19803			0.465	2.62533			280.4	0.730214	0.732249	0.660243	0.648774	0.520991	0.513754	0.311388	0.313471	0.165296	0.162092	0.0835955	0.0878075
	0.702056	0.625968			280.6	0.0261878	0.0271685	0.651547	0.659052	0.647628	0.645988	0.568373	0.557492	0.346093	0.343842	0.192878	0.198226			0.466	2.62266			280.6	0.733377	0.732278	0.65876	0.648945	0.525651	0.514057	0.311384	0.313736	0.163872	0.162254	0.0818633	0.0879028
	0.702889	0.625			280.8	0.026279	0.0271686	0.651678	0.659072	0.647951	0.646139	0.569465	0.557806	0.346771	0.344126	0.193718	0.198422			0.466	2.61999			280.8	0.728914	0.732308	0.65905	0.649116	0.527272	0.51436	0.312264	0.314002	0.16213	0.162417	0.0902173	0.087998
	0.703721	0.624781			281	0.0261439	0.0271686	0.651692	0.659092	0.647925	0.646289	0.569928	0.558119	0.347268	0.344411	0.193995	0.198618			0.467	2.61696			281	0.727862	0.732337	0.656338	0.649286	0.525748	0.514662	0.310796	0.314267	0.165303	0.162579	0.0867503	0.0880933
	0.704554	0.624741			281.2	0.0256218	0.0271686	0.651713	0.659112	0.647233	0.646439	0.569755	0.558432	0.347428	0.344694	0.193771	0.198814			0.467	2.61363			281.2	0.733411	0.732366	0.658287	0.649455	0.528356	0.514964	0.312313	0.314532	0.1641	0.162741	0.0877722	0.0881885
	0.705387	0.625823			281.4	0.0250994	0.0271686	0.651651	0.659131	0.646718	0.646588	0.570661	0.558744	0.34743	0.344978	0.194032	0.19901			0.468	2.61076			281.4	0.729382	0.732394	0.659115	0.649624	0.528764	0.515266	0.313045	0.314797	0.163605	0.162903	0.0915393	0.0882837
	0.706219	0.625745			281.6	0.0248451	0.0271686	0.651698	0.659151	0.646735	0.646737	0.570908	0.559056	0.347979	0.345262	0.193993	0.199206			0.468	2.60786			281.6	0.730313	0.732423	0.658428	0.649792	0.526903	0.515566	0.312008	0.315062	0.164135	0.163065	0.0867251	0.0883789
	0.707052	0.625774			281.8	0.0250516	0.0271686	0.651452	0.65917	0.646597	0.646886	0.571388	0.559368	0.348486	0.345545	0.194368	0.199401			0.469	2.60516			281.8	0.730313	0.732451	0.665883	0.64996	0.528053	0.515867	0.312621	0.315327	0.164806	0.163227	0.089998	0.0884741
	0.707884	0.62568			282	0.0250822	0.0271686	0.651228	0.659189	0.646353	0.647034	0.570865	0.559679	0.348897	0.345828	0.194887	0.199597			0.47	2.60257			282	0.731598	0.732479	0.65922	0.650128	0.531544	0.516167	0.314266	0.315591	0.165672	0.163389	0.0897448	0.0885693
	0.708717	0.624082			282.2	0.0251554	0.0271686	0.651527	0.659208	0.646615	0.647181	0.570966	0.55999	0.348913	0.346111	0.194721	0.199792			0.47	2.59995			282.2	0.729003	0.732508	0.661643	0.650295	0.525965	0.516467	0.314841	0.315855	0.168819	0.163551	0.0850855	0.0886645
	0.70955	0.624656			282.4	0.0247941	0.0271686	0.651209	0.659228	0.646184	0.647329	0.57101	0.5603	0.349196	0.346393	0.194747	0.199988			0.471	2.59741			282.4	0.731503	0.732535	0.663464	0.650461	0.528484	0.516766	0.314462	0.316119	0.161452	0.163713	0.0878221	0.0887596
	0.710382	0.624614			282.6	0.0249272	0.0271686	0.651086	0.659246	0.645982	0.647475	0.5706	0.560609	0.349759	0.346676	0.195055	0.200183			0.471	2.59474			282.6	0.732861	0.732563	0.659289	0.650627	0.533409	0.517064	0.315606	0.316383	0.163868	0.163875	0.0882296	0.0888547
	0.711215	0.624105			282.8	0.0252534	0.0271686	0.651695	0.659265	0.646011	0.647621	0.570322	0.560918	0.350443	0.346958	0.196078	0.200379			0.472	2.59189			282.8	0.733805	0.732591	0.659188	0.650792	0.530664	0.517363	0.317606	0.316647	0.165013	0.164036	0.0911268	0.0889498
	0.712048	0.622625			283	0.0250739	0.0271686	0.652129	0.659284	0.646289	0.647767	0.569983	0.561227	0.350729	0.34724	0.196676	0.200574			0.472	2.58939			283	0.734787	0.732618	0.658853	0.650957	0.52971	0.517661	0.311034	0.31691	0.169826	0.164198	0.0866312	0.0890449
	0.71288	0.621992			283.2	0.0252455	0.0271686	0.652201	0.659302	0.646591	0.647912	0.569748	0.561535	0.351046	0.347522	0.197331	0.200769			0.473	2.58657			283.2	0.733803	0.732645	0.662655	0.651122	0.532416	0.517958	0.315541	0.317174	0.169458	0.164359	0.0872691	0.08914
	0.713713	0.623257			283.4	0.0247904	0.0271687	0.652276	0.659321	0.646805	0.648057	0.569679	0.561843	0.351171	0.347803	0.197101	0.200964			0.473	2.58413			283.4	0.728371	0.732673	0.660578	0.651286	0.535151	0.518255	0.313339	0.317437	0.163697	0.164521	0.0904199	0.089235
	0.714546	0.623034			283.6	0.0250826	0.0271687	0.652122	0.659339	0.646475	0.648202	0.569852	0.56215	0.351394	0.348085	0.197532	0.201159			0.474	2.58175			283.6	0.728836	0.7327	0.661834	0.651449	0.535234	0.518552	0.319374	0.3177	0.168285	0.164682	0.0895544	0.0893301
	0.715378	0.622771			283.8	0.0251985	0.0271687	0.651671	0.659357	0.646166	0.648345	0.569905	0.562457	0.351721	0.348366	0.197468	0.201354			0.474	2.57949			283.8	0.734666	0.732726	0.663147	0.651612	0.533381	0.518848	0.3156	0.317962	0.166318	0.164844	0.0864745	0.0894251
	0.716211	0.622566			284	0.0253856	0.0271687	0.651514	0.659376	0.646321	0.648489	0.569977	0.562763	0.351942	0.348647	0.198301	0.201549			0.475	2.57729			284	0.732074	0.732753	0.660191	0.651775	0.535544	0.519143	0.317267	0.318225	0.16199	0.165005	0.0887591	0.0895201
	0.717044	0.623047			284.2	0.0252874	0.0271687	0.651628	0.659394	0.646526	0.648632	0.570537	0.563069	0.352284	0.348927	0.19844	0.201744			0.476	2.57518			284.2	0.73433	0.732779	0.660744	0.651937	0.53152	0.519439	0.319162	0.318487	0.169081	0.165166	0.0851058	0.0896151
	0.717876	0.623594			284.4	0.0255432	0.0271687	0.651736	0.659411	0.6466	0.648775	0.570517	0.563374	0.3525	0.349208	0.198501	0.201938			0.476	2.5731			284.4	0.729256	0.732806	0.661717	0.652099	0.534114	0.519733	0.316815	0.318749	0.170562	0.165328	0.0844209	0.08971
	0.718709	0.62401			284.6	0.0256689	0.0271687	0.652047	0.659429	0.647267	0.648917	0.571114	0.563679	0.352625	0.349488	0.19874	0.202133			0.477	2.5709			284.6	0.732637	0.732832	0.658781	0.65226	0.533104	0.520028	0.323313	0.319011	0.166852	0.165489	0.0891319	0.089805
	0.719541	0.624146			284.8	0.0250134	0.0271687	0.651652	0.659447	0.646982	0.649058	0.57132	0.563983	0.353203	0.349768	0.198588	0.202328			0.477	2.56864			284.8	0.728605	0.732858	0.663682	0.652421	0.536082	0.520322	0.316955	0.319273	0.168406	0.16565	0.0878264	0.0898999
	0.720374	0.622876			285	0.0245665	0.0271687	0.651454	0.659464	0.646788	0.6492	0.571477	0.564287	0.353571	0.350048	0.198378	0.202522			0.478	2.56619			285	0.730316	0.732884	0.663927	0.652581	0.53413	0.520615	0.319971	0.319534	0.170277	0.165811	0.0874018	0.0899948
	0.721207	0.622098			285.2	0.0246834	0.0271687	0.651859	0.659482	0.64741	0.64934	0.572588	0.564591	0.354141	0.350327	0.198557	0.202716			0.478	2.56445			285.2	0.731953	0.73291	0.658897	0.652741	0.538005	0.520908	0.324974	0.319796	0.169122	0.165972	0.0943667	0.0900897
	0.722039	0.621629			285.4	0.0242704	0.0271687	0.651182	0.659499	0.6475	0.649481	0.572627	0.564893	0.354164	0.350607	0.19842	0.202911			0.479	2.56242			285.4	0.731074	0.732935	0.663528	0.6529	0.533261	0.521201	0.31772	0.320057	0.169708	0.166133	0.0861421	0.0901846
	0.722872	0.620223			285.6	0.0240892	0.0271687	0.650778	0.659516	0.647549	0.649621	0.572418	0.565196	0.354369	0.350886	0.198104	0.203105			0.479	2.56045			285.6	0.729848	0.732961	0.662843	0.653059	0.535511	0.521493	0.319226	0.320318	0.167095	0.166294	0.0913792	0.0902794
	0.723705	0.620224			285.8	0.0243275	0.0271687	0.650847	0.659534	0.647684	0.64976	0.572961	0.565498	0.354505	0.351165	0.198343	0.203299			0.48	2.55868			285.8	0.730394	0.732986	0.661634	0.653217	0.534567	0.521785	0.32103	0.320579	0.170559	0.166454	0.0870391	0.0903743
	0.724537	0.620387			286	0.0253353	0.0271687	0.65154	0.659551	0.648035	0.649899	0.573301	0.5658	0.355245	0.351443	0.198718	0.203493			0.48	2.55718			286	0.730066	0.733011	0.657057	0.653375	0.536646	0.522077	0.321885	0.320839	0.169369	0.166615	0.0883882	0.0904691
	0.72537	0.619639			286.2	0.0251213	0.0271687	0.651697	0.659567	0.648156	0.650038	0.574029	0.566101	0.355765	0.351722	0.198769	0.203687			0.481	2.55555			286.2	0.730658	0.733036	0.662778	0.653532	0.537467	0.522368	0.321638	0.3211	0.17104	0.166776	0.0870457	0.0905639
	0.726203	0.619181			286.4	0.0246402	0.0271687	0.651859	0.659584	0.647846	0.650176	0.574129	0.566401	0.356419	0.352	0.199119	0.203881			0.482	2.55363			286.4	0.731966	0.733061	0.663973	0.653689	0.534046	0.522658	0.321926	0.32136	0.169148	0.166937	0.0928786	0.0906587
	0.727035	0.619313			286.6	0.0248324	0.0271687	0.652037	0.659601	0.648059	0.650314	0.574489	0.566701	0.356743	0.352278	0.199655	0.204075			0.482	2.55136			286.6	0.734825	0.733085	0.661707	0.653846	0.537073	0.522948	0.322122	0.32162	0.171674	0.167097	0.0911907	0.0907535
	0.727868	0.619025			286.8	0.0242427	0.0271688	0.65221	0.659618	0.647731	0.650451	0.5744	0.567001	0.356679	0.352556	0.199819	0.204269			0.483	2.54873			286.8	0.734658	0.73311	0.660998	0.654002	0.538064	0.523238	0.321852	0.32188	0.169252	0.167258	0.0902809	0.0908482
	0.728701	0.619769			287	0.0238704	0.0271688	0.652023	0.659634	0.647587	0.650588	0.574585	0.5673	0.356723	0.352834	0.199982	0.204463			0.483	2.54629			287	0.730808	0.733134	0.662989	0.654158	0.537279	0.523527	0.32743	0.322139	0.172178	0.167418	0.0889887	0.090943
	0.729533	0.620497			287.2	0.0237523	0.0271688	0.651929	0.65965	0.647621	0.650724	0.574999	0.567599	0.356993	0.353111	0.20012	0.204656			0.484	2.54415			287.2	0.731109	0.733159	0.661085	0.654313	0.539258	0.523816	0.32352	0.322399	0.171012	0.167578	0.0918393	0.0910377
	0.730366	0.621856			287.4	0.0233711	0.0271688	0.6523	0.659667	0.647682	0.650861	0.575493	0.567897	0.357093	0.353388	0.200438	0.20485			0.484	2.54129			287.4	0.734526	0.733183	0.664373	0.654467	0.542128	0.524104	0.326778	0.322658	0.171335	0.167739	0.0918248	0.0911324
	0.731198	0.621803			287.6	0.0231418	0.0271688	0.652248	0.659683	0.647033	0.650996	0.575706	0.568195	0.357266	0.353665	0.200899	0.205043			0.485	2.53827			287.6	0.732083	0.733207	0.664271	0.654622	0.543739	0.524392	0.323754	0.322917	0.170459	0.167899	0.0890688	0.0912271
	0.732031	0.621504			287.8	0.0231734	0.0271688	0.651838	0.659699	0.647083	0.651131	0.576313	0.568492	0.357514	0.353942	0.200865	0.205237			0.485	2.53556			287.8	0.73448	0.733231	0.659624	0.654776	0.541335	0.52468	0.323078	0.323176	0.171471	0.168059	0.0923684	0.0913218
	0.732864	0.621994			288	0.0234908	0.0271688	0.651903	0.659715	0.647372	0.651266	0.576874	0.568789	0.358008	0.354218	0.201128	0.20543			0.486	2.53235			288	0.733496	0.733254	0.663815	0.654929	0.539102	0.524967	0.322201	0.323435	0.173617	0.168219	0.0879838	0.0914164
	0.733696	0.621909			288.2	0.0237099	0.0271688	0.651994	0.659731	0.647376	0.6514	0.577367	0.569086	0.358619	0.354495	0.201221	0.205624			0.486	2.52941			288.2	0.731746	0.733278	0.663102	0.655082	0.538363	0.525254	0.325988	0.323693	0.172977	0.16838	0.0932577	0.0915111
	0.734529	0.621942			288.4	0.0241871	0.0271688	0.652022	0.659747	0.647469	0.651534	0.577612	0.569382	0.359175	0.354771	0.20154	0.205817			0.487	2.5267			288.4	0.734017	0.733301	0.662531	0.655234	0.542386	0.52554	0.326931	0.323952	0.170322	0.16854	0.091885	0.0916057
	0.735362	0.621646			288.6	0.0242706	0.0271688	0.652133	0.659762	0.647538	0.651668	0.577945	0.569677	0.359644	0.355047	0.202019	0.20601			0.488	2.52382			288.6	0.734574	0.733325	0.663163	0.655386	0.539644	0.525826	0.329057	0.32421	0.172035	0.1687	0.0910728	0.0917003
	0.736194	0.621832			288.8	0.0243735	0.0271688	0.652364	0.659778	0.647493	0.651801	0.578243	0.569972	0.360589	0.355323	0.202638	0.206203			0.488	2.52106			288.8	0.734002	0.733348	0.664247	0.655538	0.544765	0.526112	0.323727	0.324468	0.171926	0.16886	0.0923039	0.0917949
	0.737027	0.620399			289	0.0246801	0.0271688	0.652653	0.659793	0.64765	0.651934	0.578616	0.570267	0.361161	0.355598	0.203238	0.206396			0.489	2.5187			289	0.736796	0.733371	0.662835	0.655689	0.539041	0.526397	0.325374	0.324726	0.172794	0.169019	0.0921451	0.0918894
	0.73786	0.620221			289.2	0.0249487	0.0271688	0.652905	0.659809	0.64785	0.652066	0.578967	0.570561	0.361609	0.355873	0.203738	0.206589			0.489	2.5161			289.2	0.732243	0.733394	0.664581	0.65584	0.544416	0.526681	0.324863	0.324983	0.17181	0.169179	0.089058	0.091984
	0.738692	0.621853			289.4	0.0249872	0.0271688	0.652944	0.659824	0.647433	0.652198	0.578438	0.570855	0.361656	0.356148	0.204078	0.206782			0.49	2.51354			289.4	0.731932	0.733416	0.666671	0.65599	0.542363	0.526966	0.331151	0.325241	0.170524	0.169339	0.0894987	0.0920785
	0.739525	0.622103			289.6	0.0255327	0.0271688	0.653408	0.659839	0.647218	0.652329	0.57881	0.571148	0.361892	0.356423	0.204473	0.206974			0.49	2.51087			289.6	0.735666	0.733439	0.664453	0.65614	0.543345	0.527249	0.328073	0.325498	0.170225	0.169499	0.0951028	0.0921731
	0.740358	0.62133			289.8	0.025995	0.0271688	0.653813	0.659854	0.647199	0.65246	0.578927	0.571441	0.362119	0.356698	0.204974	0.207167			0.491	2.50769			289.8	0.731886	0.733461	0.66296	0.656289	0.541057	0.527533	0.328639	0.325755	0.172198	0.169658	0.0900333	0.0922676
	0.74119	0.621092			290	0.025995	0.0271688	0.653813	0.659869	0.647199	0.652592	0.578927	0.571735	0.362119	0.356974	0.204974	0.207361			0.491	2.50506			290	0.731886	0.733484	0.66296	0.656438	0.541057	0.527816	0.328639	0.326012	0.172198	0.169818	0.0900333	0.092362
	0.742023	0.620423			290.2	0.026062	0.0271688	0.653232	0.659869	0.646683	0.652592	0.578584	0.571735	0.361722	0.356974	0.204322	0.207361			0.492	2.5028			290.2	0.724235	0.733484	0.654448	0.656438	0.537779	0.527816	0.325752	0.326012	0.166537	0.169818	0.0885462	0.092362
	0.742855	0.620535			290.4	0.0259751	0.0271688	0.652666	0.659869	0.645939	0.652592	0.577879	0.571735	0.361125	0.356974	0.203401	0.207361			0.492	2.50041			290.4	0.724422	0.733484	0.6557	0.656438	0.535598	0.527816	0.324624	0.326012	0.16065	0.169818	0.0891868	0.092362
	0.743688	0.620831			290.6	0.0265374	0.0271688	0.652065	0.659869	0.645308	0.652592	0.577611	0.571735	0.360773	0.356974	0.203107	0.207361			0.493	2.49816			290.6	0.723583	0.733484	0.656569	0.656438	0.536245	0.527816	0.322639	0.326012	0.163625	0.169818	0.0924405	0.092362
	0.744521	0.621129			290.8	0.0260844	0.0271688	0.65076	0.659869	0.644074	0.652592	0.576912	0.571735	0.359708	0.356974	0.202397	0.207361			0.494	2.49586			290.8	0.719427	0.733484	0.652327	0.656438	0.533183	0.527816	0.319748	0.326012	0.163823	0.169818	0.0849801	0.092362
	0.745353	0.620736			291	0.0264425	0.0271688	0.650027	0.659869	0.643402	0.652592	0.57695	0.571735	0.359442	0.356974	0.202101	0.207361			0.494	2.49331			291	0.723841	0.733484	0.653393	0.656438	0.532943	0.527816	0.320405	0.326012	0.166824	0.169818	0.0856622	0.092362
	0.746186	0.62002			291.2	0.026365	0.0271688	0.649072	0.659869	0.642353	0.652592	0.576307	0.571735	0.358673	0.356974	0.201639	0.207361			0.495	2.49076			291.2	0.716994	0.733484	0.652715	0.656438	0.533944	0.527816	0.322963	0.326012	0.165734	0.169818	0.0842805	0.092362
	0.747019	0.619634			291.4	0.0258196	0.0271688	0.648353	0.659869	0.641216	0.652592	0.575927	0.571735	0.357828	0.356974	0.201021	0.207361			0.495	2.48818			291.4	0.720674	0.733484	0.649716	0.656438	0.529137	0.527816	0.318989	0.326012	0.165156	0.169818	0.0901519	0.092362
	0.747851	0.62027			291.6	0.0254716	0.0271688	0.647845	0.659869	0.640354	0.652592	0.57562	0.571735	0.357069	0.356974	0.200651	0.207361			0.496	2.48519			291.6	0.723234	0.733484	0.654524	0.656438	0.534774	0.527816	0.319836	0.326012	0.167065	0.169818	0.0894447	0.092362
	0.748684	0.620272			291.8	0.0253928	0.0271688	0.647752	0.659869	0.639946	0.652592	0.575587	0.571735	0.356971	0.356974	0.20076	0.207361			0.496	2.48269			291.8	0.723511	0.733483	0.651441	0.656438	0.531515	0.527816	0.3188	0.326011	0.166811	0.169818	0.0858486	0.092362
	0.749517	0.620523			292	0.0249728	0.0271688	0.647187	0.659869	0.639058	0.652592	0.575334	0.571735	0.356283	0.356974	0.200589	0.207361			0.497	2.48028			292	0.72067	0.733483	0.649322	0.656438	0.529467	0.527816	0.321535	0.326011	0.166754	0.169818	0.0853398	0.092362
	0.750349	0.621155			292.2	0.0247435	0.0271688	0.646979	0.659869	0.63863	0.652592	0.575263	0.571735	0.356146	0.356974	0.200165	0.207361			0.497	2.47871			292.2	0.720319	0.733483	0.652624	0.656438	0.532566	0.527816	0.321008	0.326011	0.166736	0.169818	0.0880783	0.092362
	0.751182	0.620795			292.4	0.0250834	0.0271688	0.646716	0.659869	0.638369	0.652592	0.57544	0.571735	0.355799	0.356974	0.200337	0.207361			0.498	2.47704			292.4	0.719601	0.733483	0.651137	0.656438	0.531657	0.527816	0.322343	0.326011	0.164339	0.169818	0.0882171	0.092362
	0.752014	0.62095			292.6	0.0254721	0.0271688	0.646512	0.659869	0.63874	0.652592	0.575722	0.571735	0.355452	0.356974	0.200583	0.207361			0.498	2.47509			292.6	0.714538	0.733483	0.652109	0.656438	0.527219	0.527816	0.320059	0.326011	0.165661	0.169818	0.0859422	0.092362
	0.752847	0.620629			292.8	0.0257645	0.0271688	0.646278	0.659869	0.63876	0.652592	0.575798	0.571735	0.355342	0.356974	0.200589	0.207361			0.499	2.47275			292.8	0.716161	0.733483	0.652188	0.656438	0.534765	0.527816	0.324197	0.326011	0.166919	0.169818	0.0882388	0.092362
	0.75368	0.620238			293	0.0259332	0.0271688	0.645656	0.659869	0.638728	0.652591	0.575628	0.571735	0.355298	0.356974	0.200597	0.207361			0.5	2.47045			293	0.718293	0.733483	0.653526	0.656437	0.531863	0.527816	0.323096	0.326011	0.163148	0.169818	0.0871838	0.092362
	0.754512	0.62006			293.2	0.0262307	0.0271688	0.645518	0.659869	0.639084	0.652591	0.575154	0.571735	0.355397	0.356974	0.200521	0.207361			0.5	2.46811			293.2	0.723507	0.733483	0.647619	0.656437	0.530994	0.527816	0.320958	0.326011	0.16795	0.169818	0.0885942	0.092362
	0.755345	0.619028			293.4	0.0262166	0.0271688	0.645163	0.659869	0.638794	0.652591	0.574519	0.571735	0.355427	0.356974	0.200165	0.207361			0.501	2.46594			293.4	0.717538	0.733483	0.651233	0.656437	0.531263	0.527815	0.320612	0.326011	0.16752	0.169818	0.0875356	0.092362
	0.756178	0.619562			293.6	0.0263822	0.0271688	0.644864	0.659869	0.639072	0.652591	0.574282	0.571735	0.355589	0.356974	0.200129	0.207361			0.501	2.46377			293.6	0.71699	0.733483	0.656344	0.656437	0.532328	0.527815	0.323802	0.326011	0.164642	0.169818	0.086676	0.092362
	0.75701	0.620148			293.8	0.026859	0.0271688	0.644971	0.659869	0.639393	0.652591	0.574603	0.571735	0.35593	0.356974	0.200196	0.207361			0.502	2.46156			293.8	0.720875	0.733483	0.652342	0.656437	0.532761	0.527815	0.319348	0.326011	0.166535	0.169818	0.0885453	0.092362
	0.757843	0.62002			294	0.0267162	0.0271688	0.644815	0.659869	0.639388	0.652591	0.574503	0.571735	0.356095	0.356974	0.200052	0.207361			0.502	2.45998			294	0.719169	0.733483	0.649096	0.656437	0.531558	0.527815	0.32053	0.326011	0.165209	0.169818	0.0862619	0.092362
	0.758676	0.619518			294.2	0.0267528	0.0271688	0.64495	0.659869	0.639696	0.652591	0.575031	0.571735	0.356767	0.356974	0.200458	0.207361			0.503	2.45846			294.2	0.717631	0.733483	0.650345	0.656437	0.528781	0.527815	0.321753	0.326011	0.16789	0.169818	0.0867932	0.0923619
	0.759508	0.618867			294.4	0.0265423	0.0271688	0.64497	0.659869	0.63911	0.652591	0.574863	0.571735	0.35657	0.356974	0.200481	0.207361			0.503	2.45607			294.4	0.721542	0.733483	0.655367	0.656437	0.531953	0.527815	0.319896	0.326011	0.165116	0.169818	0.0866884	0.0923619
	0.760341	0.618363			294.6	0.0273165	0.0271688	0.64481	0.659869	0.639379	0.652591	0.575273	0.571735	0.357056	0.356974	0.201288	0.207361			0.504	2.45379			294.6	0.719858	0.733483	0.650856	0.656437	0.528508	0.527815	0.323114	0.326011	0.16253	0.169818	0.0845839	0.0923619
	0.761173	0.618493			294.8	0.0267649	0.0271688	0.6444	0.659869	0.639223	0.652591	0.574993	0.571735	0.356824	0.356974	0.201384	0.207361			0.504	2.45145			294.8	0.71912	0.733483	0.653909	0.656437	0.533946	0.527815	0.321514	0.326011	0.162807	0.169818	0.0872993	0.0923619
	0.762006	0.618711			295	0.0272376	0.0271688	0.644796	0.659869	0.639233	0.652591	0.575164	0.571735	0.357419	0.356974	0.202016	0.207361			0.505	2.4488			295	0.723244	0.733483	0.650182	0.656437	0.531909	0.527815	0.322189	0.326011	0.16439	0.169818	0.0863102	0.0923619
	0.762839	0.619228			295.2	0.0270714	0.0271688	0.645214	0.659869	0.639147	0.652591	0.574955	0.571735	0.357325	0.356974	0.202083	0.207361			0.506	2.44594			295.2	0.716488	0.733483	0.652093	0.656437	0.533272	0.527815	0.31867	0.326011	0.162963	0.169818	0.0843056	0.0923619
	0.763671	0.620385			295.4	0.0272941	0.0271688	0.646239	0.659869	0.639514	0.652591	0.575678	0.571735	0.357594	0.356974	0.20246	0.207361			0.506	2.44353			295.4	0.718052	0.733483	0.64949	0.656437	0.530805	0.527815	0.320401	0.326011	0.162802	0.169818	0.0849312	0.0923619
	0.764504	0.620996			295.6	0.0279591	0.0271688	0.647011	0.659869	0.639873	0.652591	0.576305	0.571735	0.357816	0.356974	0.202523	0.207361			0.507	2.44144			295.6	0.721356	0.733483	0.653266	0.656437	0.529525	0.527815	0.321242	0.326011	0.165028	0.169818	0.0825113	0.0923619
	0.765337	0.620868			295.8	0.028738	0.0271688	0.647991	0.659869	0.640438	0.652591	0.576719	0.571735	0.358246	0.356973	0.202908	0.207361			0.507	2.43934			295.8	0.719362	0.733483	0.64622	0.656437	0.533334	0.527815	0.323166	0.326011	0.166494	0.169818	0.0867972	0.0923619
	0.766169	0.621149			296	0.0287153	0.0271688	0.64774	0.659869	0.640266	0.652591	0.576541	0.571735	0.357876	0.356973	0.202124	0.207361			0.508	2.43701			296	0.720336	0.733483	0.650065	0.656437	0.531317	0.527815	0.319885	0.326011	0.168061	0.169818	0.0872753	0.0923619
	0.767002	0.621251			296.2	0.0294075	0.0271688	0.648281	0.659869	0.640876	0.652591	0.576966	0.571735	0.358428	0.356973	0.201907	0.207361			0.508	2.43431			296.2	0.720251	0.733483	0.648119	0.656437	0.530935	0.527815	0.323621	0.326011	0.162124	0.169818	0.0861682	0.0923619
	0.767835	0.621017			296.4	0.0299571	0.0271688	0.648637	0.659869	0.641609	0.652591	0.577294	0.571735	0.358244	0.356973	0.202271	0.207361			0.509	2.4317			296.4	0.721732	0.733483	0.653311	0.656437	0.530766	0.527815	0.315149	0.326011	0.162695	0.169818	0.0876916	0.0923619
	0.768667	0.621299			296.6	0.0302964	0.0271688	0.648939	0.659869	0.641989	0.652591	0.577864	0.571735	0.358169	0.356973	0.202635	0.207361			0.509	2.42879			296.6	0.721056	0.733483	0.650747	0.656437	0.533656	0.527815	0.320781	0.326011	0.165576	0.169818	0.0892278	0.0923619
	0.7695	0.621331			296.8	0.0303169	0.0271688	0.648681	0.659869	0.642222	0.652591	0.577837	0.571735	0.357879	0.356973	0.202389	0.207361			0.51	2.4258			296.8	0.719693	0.733483	0.653745	0.656437	0.532805	0.527815	0.323013	0.326011	0.170783	0.169818	0.0851818	0.0923619
	0.770333	0.620692			297	0.0305984	0.0271688	0.64884	0.659869	0.642795	0.652591	0.577916	0.571734	0.358187	0.356973	0.202875	0.207361			0.51	2.42249			297	0.716414	0.733483	0.646256	0.656437	0.53049	0.527815	0.321726	0.326011	0.165608	0.169818	0.0904909	0.0923619
	0.771165	0.620227			297.2	0.0309428	0.0271688	0.64904	0.659869	0.643456	0.652591	0.577568	0.571734	0.358773	0.356973	0.203046	0.207361			0.511	2.41914			297.2	0.716673	0.733483	0.65107	0.656437	0.530663	0.527815	0.32176	0.326011	0.161553	0.169818	0.0848705	0.0923619
	0.771998	0.619732			297.4	0.0304895	0.0271688	0.648695	0.659869	0.642993	0.652591	0.577232	0.571734	0.358957	0.356973	0.202859	0.207361			0.512	2.41619			297.4	0.719345	0.733483	0.650471	0.656437	0.531971	0.527815	0.320474	0.326011	0.167199	0.169818	0.0894365	0.0923619
	0.77283	0.620217			297.6	0.0299535	0.0271688	0.648148	0.659869	0.642979	0.652591	0.576657	0.571734	0.358478	0.356973	0.202261	0.207361			0.512	2.41352			297.6	0.718988	0.733483	0.650379	0.656437	0.529852	0.527815	0.319831	0.326011	0.164312	0.169818	0.0869495	0.0923619
	0.773663	0.620436			297.8	0.0302355	0.0271688	0.648386	0.659869	0.643087	0.652591	0.5771	0.571734	0.358364	0.356973	0.20231	0.207361			0.513	2.4111			297.8	0.720443	0.733483	0.651815	0.656437	0.530638	0.527815	0.319255	0.326011	0.167325	0.169818	0.0861004	0.0923619
	0.774496	0.620378			298	0.0296368	0.0271688	0.647928	0.659869	0.642629	0.652591	0.576749	0.571734	0.358204	0.356973	0.201867	0.207361			0.513	2.40851			298	0.717497	0.733483	0.65654	0.656437	0.528539	0.527815	0.320194	0.326011	0.167523	0.169818	0.0862424	0.0923619
	0.775328	0.620179			298.2	0.0293948	0.0271688	0.648473	0.659869	0.642603	0.652591	0.576735	0.571734	0.358708	0.356973	0.201928	0.207361			0.514	2.40613			298.2	0.723678	0.733483	0.652139	0.656437	0.531359	0.527815	0.323854	0.326011	0.164647	0.169818	0.0870346	0.0923619
	0.776161	0.619914			298.4	0.0293597	0.0271688	0.648559	0.659869	0.642254	0.652591	0.576317	0.571734	0.358831	0.356973	0.201882	0.207361			0.514	2.40369			298.4	0.716919	0.733482	0.651677	0.656437	0.532588	0.527815	0.322268	0.326011	0.163805	0.169818	0.0864366	0.0923619
	0.776994	0.619952			298.6	0.0294571	0.0271688	0.648552	0.659869	0.642434	0.652591	0.575589	0.571734	0.359227	0.356973	0.201923	0.207361			0.515	2.40118			298.6	0.719158	0.733482	0.651877	0.656437	0.529433	0.527815	0.322137	0.326011	0.167882	0.169818	0.0874156	0.0923619
	0.777826	0.620936			298.8	0.0290691	0.0271688	0.64909	0.659869	0.642403	0.652591	0.574964	0.571734	0.359193	0.356973	0.201795	0.207361			0.515	2.39906			298.8	0.716679	0.733482	0.651046	0.656437	0.530026	0.527815	0.321191	0.326011	0.163822	0.169818	0.0884806	0.0923619
	0.778659	0.622022			299	0.0293018	0.0271688	0.649635	0.659869	0.642635	0.652591	0.575023	0.571734	0.359616	0.356973	0.201684	0.207361			0.516	2.39675			299	0.722679	0.733482	0.648045	0.656437	0.532115	0.527815	0.324534	0.326011	0.16177	0.169818	0.0897457	0.0923619
	0.779492	0.621988			299.2	0.0294055	0.0271688	0.650071	0.659869	0.642865	0.652591	0.575126	0.571734	0.359876	0.356973	0.20151	0.207361			0.516	2.39437			299.2	0.716532	0.733482	0.651667	0.656437	0.533932	0.527815	0.316594	0.326011	0.164811	0.169818	0.0839332	0.0923619
	0.780324	0.620892			299.4	0.029285	0.0271688	0.650708	0.659869	0.642529	0.652591	0.575255	0.571734	0.359513	0.356973	0.201482	0.207361			0.517	2.39215			299.4	0.719384	0.733482	0.655406	0.656437	0.535046	0.527815	0.325263	0.326011	0.164661	0.169818	0.0859713	0.0923618
	0.781157	0.620714			299.6	0.0296828	0.0271688	0.650909	0.659869	0.642559	0.652591	0.575441	0.571734	0.35957	0.356973	0.20149	0.207361			0.518	2.39011			299.6	0.718257	0.733482	0.651637	0.656437	0.528861	0.527815	0.32197	0.326011	0.164819	0.169818	0.0893664	0.0923618
	0.78199	0.621169			299.8	0.0295536	0.0271688	0.651234	0.659869	0.642442	0.652591	0.574974	0.571734	0.359783	0.356973	0.201719	0.207361			0.518	2.388			299.8	0.720456	0.733482	0.655294	0.656437	0.530352	0.527815	0.321727	0.326011	0.166686	0.169818	0.0924583	0.0923618
	0.782822	0.621865			300	0.0292796	0.0271688	0.651069	0.659869	0.642468	0.652591	0.574947	0.571734	0.35975	0.356973	0.201508	0.20736			0.519	2.38567			300	0.722359	0.733482	0.648736	0.656437	0.530359	0.527815	0.323453	0.326011	0.167066	0.169818	0.0845756	0.0923618
	0.783655	0.622376			300.2	0.029528	0.0271688	0.651098	0.659869	0.642452	0.652591	0.575349	0.571734	0.35997	0.356973	0.201711	0.20736			0.519	2.38372			300.2	0.722778	0.733482	0.65134	0.656437	0.530401	0.527815	0.321338	0.326011	0.168008	0.169818	0.0877756	0.0923618
	0.784487	0.622291			300.4	0.029622	0.0271688	0.650763	0.659869	0.642602	0.652591	0.575633	0.571734	0.359626	0.356973	0.202088	0.20736			0.52	2.38103			300.4	0.720011	0.733482	0.654594	0.656436	0.530663	0.527815	0.320949	0.326011	0.167901	0.169818	0.0890588	0.0923618
	0.78532	0.622993			300.6	0.029612	0.0271688	0.650702	0.659869	0.642875	0.652591	0.576281	0.571734	0.359921	0.356973	0.202685	0.20736			0.52	2.37822			300.6	0.725421	0.733482	0.6494	0.656436	0.535083	0.527815	0.323803	0.326011	0.165439	0.169818	0.0881436	0.0923618
	0.786153	0.623357			300.8	0.0298184	0.0271688	0.650509	0.659869	0.643311	0.652591	0.576546	0.571734	0.360264	0.356973	0.2031	0.20736			0.521	2.37626			300.8	0.717985	0.733482	0.649038	0.656436	0.531682	0.527815	0.325225	0.326011	0.166949	0.169818	0.0878905	0.0923618
	0.786985	0.623319			301	0.0302329	0.0271688	0.650936	0.659869	0.643906	0.652591	0.576828	0.571734	0.360924	0.356973	0.203659	0.20736			0.521	2.37396			301	0.717429	0.733482	0.652123	0.656436	0.534123	0.527815	0.325685	0.326011	0.167754	0.169818	0.0906769	0.0923618
	0.787818	0.623331			301.2	0.0300249	0.0271688	0.650963	0.659869	0.643811	0.652591	0.576988	0.571734	0.361356	0.356973	0.20376	0.20736			0.522	2.37132			301.2	0.720603	0.733482	0.653532	0.656436	0.529779	0.527815	0.323264	0.326011	0.164059	0.169818	0.0830876	0.0923618
	0.788651	0.623093			301.4	0.0296609	0.0271688	0.650478	0.659869	0.643188	0.652591	0.577103	0.571734	0.361189	0.356973	0.20334	0.20736			0.522	2.36857			301.4	0.719562	0.733482	0.651764	0.656436	0.530858	0.527815	0.320733	0.326011	0.167214	0.169818	0.0857368	0.0923618
	0.789483	0.622985			301.6	0.0297517	0.0271688	0.650082	0.659869	0.6433	0.652591	0.57706	0.571734	0.360803	0.356973	0.203474	0.20736			0.523	2.36617			301.6	0.723138	0.733482	0.653128	0.656436	0.535075	0.527815	0.323656	0.326011	0.166352	0.169818	0.0895047	0.0923618
	0.790316	0.622609			301.8	0.0297733	0.0271688	0.65026	0.659869	0.643349	0.652591	0.577194	0.571734	0.361149	0.356973	0.203763	0.20736			0.524	2.36425			301.8	0.720971	0.733482	0.65224	0.656436	0.529677	0.527815	0.322343	0.326011	0.16919	0.169818	0.0877907	0.0923618
	0.791149	0.621863			302	0.0296085	0.0271688	0.649999	0.659869	0.64295	0.652591	0.576999	0.571734	0.361086	0.356973	0.203792	0.20736			0.524	2.36236			302	0.721286	0.733482	0.648497	0.656436	0.535317	0.527815	0.324073	0.326011	0.16628	0.169817	0.0852498	0.0923618
	0.791981	0.621288			302.2	0.029823	0.0271688	0.650479	0.659869	0.642956	0.652591	0.577117	0.571734	0.361607	0.356973	0.204068	0.20736			0.525	2.36019			302.2	0.717379	0.733482	0.654086	0.656436	0.532846	0.527815	0.321948	0.326011	0.162696	0.169817	0.0885854	0.0923618
	0.792814	0.621307			302.4	0.0299366	0.0271688	0.650237	0.659869	0.642763	0.652591	0.57671	0.571734	0.361433	0.356973	0.203552	0.20736			0.525	2.3582			302.4	0.718302	0.733482	0.651804	0.656436	0.532794	0.527814	0.324283	0.326011	0.168621	0.169817	0.0846469	0.0923618
	0.793646	0.621688			302.6	0.0299375	0.0271688	0.650351	0.659869	0.642461	0.652591	0.576144	0.571734	0.36103	0.356973	0.203239	0.20736			0.526	2.35652			302.6	0.721358	0.733482	0.64929	0.656436	0.532857	0.527814	0.32275	0.326011	0.166048	0.169817	0.0844046	0.0923618
	0.794479	0.622667			302.8	0.0305243	0.0271688	0.651427	0.659869	0.643093	0.652591	0.576656	0.571734	0.361462	0.356973	0.20351	0.20736			0.526	2.35407			302.8	0.715811	0.733482	0.650404	0.656436	0.532865	0.527814	0.322043	0.326011	0.163427	0.169817	0.0879923	0.0923618
	0.795312	0.622541			303	0.0306971	0.0271688	0.651627	0.659869	0.643365	0.652591	0.576774	0.571734	0.361567	0.356973	0.203898	0.20736			0.527	2.35199			303	0.715719	0.733482	0.652076	0.656436	0.530878	0.527814	0.32794	0.326011	0.168185	0.169817	0.0901254	0.0923618
	0.796144	0.622902			303.2	0.0308676	0.0271688	0.65196	0.659869	0.643135	0.652591	0.576666	0.571734	0.361364	0.356973	0.204336	0.20736			0.527	2.34885			303.2	0.720133	0.733482	0.649616	0.656436	0.530028	0.527814	0.324669	0.326011	0.167462	0.169817	0.0874026	0.0923618
	0.796977	0.622926			303.4	0.0301702	0.0271688	0.651994	0.659869	0.642682	0.652591	0.576528	0.571734	0.360901	0.356973	0.204197	0.20736			0.528	2.34573			303.4	0.72145	0.733482	0.653692	0.656436	0.538552	0.527814	0.325404	0.326011	0.167855	0.169817	0.0829865	0.0923618
	0.79781	0.622166			303.6	0.0304303	0.0271688	0.651559	0.659869	0.642933	0.652591	0.576519	0.571734	0.360908	0.356973	0.204212	0.20736			0.528	2.34313			303.6	0.720917	0.733482	0.656998	0.656436	0.531582	0.527814	0.32493	0.326011	0.162954	0.169817	0.0854321	0.0923618
	0.798642	0.621023			303.8	0.0296918	0.0271688	0.651214	0.659869	0.642815	0.652591	0.575747	0.571734	0.360646	0.356973	0.203844	0.20736			0.529	2.34075			303.8	0.72164	0.733482	0.651574	0.656436	0.533229	0.527814	0.32363	0.326011	0.163158	0.169817	0.087678	0.0923618
	0.799475	0.621238			304	0.0297212	0.0271688	0.651113	0.659869	0.643188	0.652591	0.575951	0.571734	0.360635	0.356973	0.204124	0.20736			0.53	2.33821			304	0.722085	0.733482	0.649045	0.656436	0.535586	0.527814	0.330691	0.326011	0.167999	0.169817	0.0855999	0.0923618
	0.800308	0.621573			304.2	0.0298656	0.0271688	0.650612	0.659869	0.642801	0.652591	0.575963	0.571734	0.360478	0.356973	0.203911	0.20736			0.53	2.33578			304.2	0.719773	0.733482	0.649356	0.656436	0.531987	0.527814	0.32912	0.326011	0.168614	0.169817	0.086579	0.0923618
	0.80114	0.621658			304.4	0.0302566	0.0271688	0.650879	0.659869	0.643029	0.652591	0.576557	0.571734	0.360699	0.356973	0.204428	0.20736			0.531	2.33357			304.4	0.720181	0.733482	0.649344	0.656436	0.535714	0.527814	0.323626	0.326011	0.165556	0.169817	0.0869395	0.0923618
	0.801973	0.621171			304.6	0.0308315	0.0271688	0.651309	0.659869	0.643811	0.652591	0.577438	0.571734	0.361316	0.356973	0.204939	0.20736			0.531	2.33142			304.6	0.720326	0.733482	0.650529	0.656436	0.531747	0.527814	0.321435	0.326011	0.16743	0.169817	0.0855269	0.0923618
	0.802806	0.620141			304.8	0.031595	0.0271688	0.65131	0.659869	0.644052	0.652591	0.577341	0.571734	0.36183	0.356973	0.205437	0.20736			0.532	2.3296			304.8	0.721513	0.733482	0.653527	0.656436	0.531899	0.527814	0.325227	0.326011	0.163819	0.169817	0.0889062	0.0923618
	0.803638	0.619681			305	0.0317767	0.0271688	0.651497	0.659869	0.644433	0.652591	0.577714	0.571734	0.36202	0.356973	0.206027	0.20736			0.532	2.32684			305	0.719303	0.733481	0.650775	0.656436	0.532718	0.527814	0.322291	0.326011	0.168422	0.169817	0.0887558	0.0923618
	0.804471	0.618891			305.2	0.0317327	0.0271688	0.651374	0.659869	0.644016	0.652591	0.577669	0.571734	0.3618	0.356973	0.206077	0.20736			0.533	2.32408			305.2	0.720055	0.733481	0.650196	0.656436	0.533626	0.527814	0.326282	0.326011	0.167655	0.169817	0.0857973	0.0923617
	0.805303	0.617642			305.4	0.0320812	0.0271688	0.651227	0.659869	0.643889	0.652591	0.577717	0.571734	0.36153	0.356973	0.205995	0.20736			0.533	2.32231			305.4	0.721496	0.733481	0.655424	0.656436	0.53583	0.527814	0.322033	0.326011	0.168332	0.169817	0.0925761	0.0923617
	0.806136	0.617975			305.6	0.0324624	0.0271688	0.651334	0.659869	0.643888	0.652591	0.577914	0.571734	0.3615	0.356973	0.206445	0.20736			0.534	2.32036			305.6	0.721274	0.733481	0.650586	0.656436	0.534083	0.527814	0.325212	0.326011	0.163527	0.169817	0.0841074	0.0923617
	0.806969	0.617613			305.8	0.0328185	0.0271688	0.651718	0.659869	0.644208	0.652591	0.578247	0.571734	0.361746	0.356973	0.206719	0.20736			0.534	2.31828			305.8	0.722402	0.733481	0.650342	0.656436	0.534756	0.527814	0.320716	0.326011	0.164072	0.169817	0.0925662	0.0923617
	0.807801	0.618019			306	0.0330338	0.0271688	0.651388	0.659869	0.6437	0.652591	0.577973	0.571734	0.361166	0.356973	0.206385	0.20736			0.535	2.31662			306	0.720194	0.733481	0.653538	0.656436	0.533578	0.527814	0.323371	0.326011	0.167228	0.169817	0.0881854	0.0923617
	0.808634	0.617776			306.2	0.0332769	0.0271688	0.651452	0.659869	0.644008	0.652591	0.577851	0.571734	0.361475	0.356973	0.205923	0.20736			0.536	2.31495			306.2	0.719073	0.733481	0.652833	0.656436	0.533837	0.527814	0.320527	0.326011	0.167506	0.169817	0.0853628	0.0923617
	0.809467	0.61766			306.4	0.033621	0.0271688	0.651362	0.659869	0.643792	0.652591	0.577404	0.571734	0.361201	0.356973	0.205308	0.20736			0.536	2.31292			306.4	0.720027	0.733481	0.653515	0.656436	0.532693	0.527814	0.321329	0.32601	0.169439	0.169817	0.0864422	0.0923617
	0.810299	0.616999			306.6	0.0337532	0.0271688	0.651653	0.659869	0.64412	0.652591	0.577467	0.571734	0.361391	0.356973	0.205624	0.20736			0.537	2.31063			306.6	0.718763	0.733481	0.650479	0.656436	0.530501	0.527814	0.321921	0.32601	0.165903	0.169817	0.0880739	0.0923617
	0.811132	0.617903			306.8	0.0336852	0.0271688	0.652411	0.659869	0.644874	0.652591	0.577633	0.571734	0.361789	0.356973	0.205948	0.20736			0.537	2.30821			306.8	0.723208	0.733481	0.653999	0.656436	0.536296	0.527814	0.326574	0.32601	0.168562	0.169817	0.088982	0.0923617
	0.811965	0.617599			307	0.0332332	0.0271688	0.652067	0.659868	0.644895	0.652591	0.577331	0.571734	0.361546	0.356973	0.205635	0.20736			0.538	2.30592			307	0.721794	0.733481	0.64862	0.656436	0.535473	0.527814	0.323245	0.32601	0.163453	0.169817	0.0905591	0.0923617
	0.812797	0.618347			307.2	0.0330172	0.0271688	0.652037	0.659868	0.644477	0.652591	0.577432	0.571734	0.361303	0.356973	0.20524	0.20736			0.538	2.3045			307.2	0.719713	0.733481	0.651731	0.656436	0.53541	0.527814	0.32357	0.32601	0.165777	0.169817	0.0879706	0.0923617
	0.81363	0.618116			307.4	0.0317551	0.0271688	0.651616	0.659868	0.644146	0.652591	0.577209	0.571734	0.361066	0.356973	0.20441	0.20736			0.539	2.3032			307.4	0.719369	0.733481	0.648356	0.656436	0.53169	0.527814	0.323669	0.32601	0.168289	0.169817	0.0890406	0.0923617
	0.814462	0.617425			307.6	0.031178	0.0271688	0.651068	0.659868	0.644009	0.652591	0.577072	0.571734	0.360482	0.356973	0.204191	0.20736			0.539	2.30184			307.6	0.723609	0.733481	0.648209	0.656435	0.532573	0.527814	0.321975	0.32601	0.167334	0.169817	0.0880109	0.0923617
	0.815295	0.61699			307.8	0.0302176	0.0271688	0.650958	0.659868	0.643759	0.652591	0.576662	0.571734	0.360267	0.356973	0.204093	0.20736			0.54	2.30061			307.8	0.719374	0.733481	0.651891	0.656435	0.533287	0.527814	0.323281	0.32601	0.166748	0.169817	0.0895563	0.0923617
	0.816128	0.617547			308	0.0296352	0.0271688	0.65117	0.659868	0.643464	0.652591	0.576642	0.571734	0.360118	0.356973	0.204254	0.20736			0.54	2.2996			308	0.720362	0.733481	0.65422	0.656435	0.529761	0.527814	0.323862	0.32601	0.168778	0.169817	0.0903425	0.0923617
	0.81696	0.617131			308.2	0.0292418	0.0271688	0.651065	0.659868	0.643245	0.652591	0.576442	0.571734	0.359906	0.356973	0.203933	0.20736			0.541	2.29821			308.2	0.72282	0.733481	0.650767	0.656435	0.532763	0.527814	0.324731	0.32601	0.168197	0.169817	0.0875469	0.0923617
	0.817793	0.616397			308.4	0.0294342	0.0271688	0.651577	0.659868	0.643262	0.652591	0.576958	0.571734	0.360239	0.356973	0.204242	0.20736			0.542	2.29692			308.4	0.721545	0.733481	0.648733	0.656435	0.535228	0.527814	0.325517	0.32601	0.165112	0.169817	0.0869964	0.0923617
	0.818626	0.616034			308.6	0.0291586	0.0271688	0.651144	0.659868	0.643387	0.652591	0.576933	0.571734	0.360106	0.356973	0.204505	0.20736			0.542	2.29551			308.6	0.719775	0.733481	0.649974	0.656435	0.526985	0.527814	0.323818	0.32601	0.165383	0.169817	0.0844357	0.0923617
	0.819458	0.615546			308.8	0.0288371	0.0271688	0.651063	0.659868	0.643366	0.652591	0.576486	0.571734	0.359972	0.356973	0.204871	0.20736			0.543	2.2939			308.8	0.720782	0.733481	0.655074	0.656435	0.53301	0.527814	0.322358	0.32601	0.167453	0.169817	0.091076	0.0923617
	0.820291	0.614927			309	0.0281711	0.0271688	0.651313	0.659868	0.643299	0.652591	0.576695	0.571734	0.359642	0.356973	0.205019	0.20736			0.543	2.29224			309	0.723414	0.733481	0.650593	0.656435	0.531328	0.527814	0.322266	0.32601	0.165467	0.169817	0.0893248	0.0923617
	0.821124	0.6147			309.2	0.0279081	0.0271688	0.651213	0.659868	0.642768	0.652591	0.576797	0.571734	0.359103	0.356973	0.204826	0.20736			0.544	2.29059			309.2	0.721541	0.733481	0.650579	0.656435	0.533712	0.527814	0.325486	0.32601	0.166309	0.169817	0.0917717	0.0923617
	0.821956	0.614892			309.4	0.0279861	0.0271688	0.651213	0.659868	0.642566	0.652591	0.576942	0.571734	0.358843	0.356973	0.204722	0.20736			0.544	2.28893			309.4	0.719845	0.733481	0.655051	0.656435	0.531751	0.527814	0.328157	0.32601	0.169438	0.169817	0.0899845	0.0923617
	0.822789	0.614813			309.6	0.028308	0.0271688	0.651565	0.659868	0.642564	0.652591	0.577265	0.571734	0.359364	0.356973	0.205256	0.20736			0.545	2.28698			309.6	0.721102	0.733481	0.653321	0.656435	0.532251	0.527814	0.327875	0.32601	0.167591	0.169817	0.0885766	0.0923617
	0.823622	0.614254			309.8	0.02815	0.0271688	0.65151	0.659868	0.64272	0.652591	0.577007	0.571734	0.359173	0.356973	0.205143	0.20736			0.545	2.28469			309.8	0.720004	0.733481	0.652362	0.656435	0.53394	0.527814	0.327988	0.32601	0.166413	0.169817	0.0866178	0.0923617
	0.824454	0.614224			310	0.0284125	0.0271688	0.65144	0.659868	0.642562	0.652591	0.57659	0.571734	0.359136	0.356973	0.205163	0.20736			0.546	2.28266			310	0.721002	0.733481	0.652328	0.656435	0.533106	0.527814	0.32658	0.32601	0.170242	0.169817	0.0876238	0.0923617
	0.825287	0.613647			310.2	0.029015	0.0271688	0.651483	0.659868	0.643261	0.652591	0.576933	0.571734	0.359639	0.356973	0.205476	0.20736			0.546	2.2805			310.2	0.722366	0.733481	0.652606	0.656435	0.537679	0.527814	0.327407	0.32601	0.165295	0.169817	0.0921261	0.0923617
	0.826119	0.613316			310.4	0.029694	0.0271688	0.651706	0.659868	0.643407	0.652591	0.576712	0.571734	0.359734	0.356973	0.205738	0.20736			0.547	2.27805			310.4	0.724603	0.733481	0.653478	0.656435	0.532495	0.527814	0.327037	0.32601	0.168202	0.169817	0.0844654	0.0923616
	0.826952	0.613124			310.6	0.0298098	0.0271688	0.652067	0.659868	0.643998	0.652591	0.576887	0.571734	0.360433	0.356973	0.206184	0.20736			0.548	2.27557			310.6	0.720573	0.733481	0.653374	0.656435	0.534081	0.527814	0.329755	0.32601	0.168018	0.169817	0.0897982	0.0923616
	0.827785	0.611734			310.8	0.0306365	0.0271688	0.652842	0.659868	0.644569	0.652591	0.577435	0.571734	0.360793	0.356973	0.20638	0.20736			0.548	2.27365			310.8	0.721108	0.733481	0.654162	0.656435	0.535989	0.527814	0.323531	0.32601	0.167023	0.169817	0.0872292	0.0923616
	0.828617	0.612612			311	0.0308675	0.0271688	0.652988	0.659868	0.644426	0.652591	0.57789	0.571734	0.361247	0.356973	0.206515	0.20736			0.549	2.27175			311	0.720057	0.733481	0.654587	0.656435	0.534252	0.527814	0.327268	0.32601	0.166994	0.169817	0.0866367	0.0923616
	0.82945	0.612748			311.2	0.0316099	0.0271688	0.653586	0.659868	0.644495	0.652591	0.578355	0.571734	0.361842	0.356973	0.207028	0.20736			0.549	2.26984			311.2	0.721105	0.733481	0.651355	0.656435	0.531614	0.527814	0.322868	0.32601	0.166923	0.169817	0.0932017	0.0923616
	0.830283	0.612537			311.4	0.0317251	0.0271688	0.653628	0.659868	0.644704	0.652591	0.578531	0.571734	0.362124	0.356973	0.207105	0.20736			0.55	2.26808			311.4	0.72442	0.73348	0.652847	0.656435	0.535044	0.527814	0.322282	0.32601	0.165828	0.169817	0.0886638	0.0923616
	0.831115	0.611369			311.6	0.0320083	0.0271688	0.653392	0.659868	0.6447	0.652591	0.57861	0.571734	0.362251	0.356973	0.207385	0.20736			0.55	2.26634			311.6	0.723625	0.73348	0.651746	0.656435	0.53155	0.527813	0.325107	0.32601	0.163683	0.169817	0.0870878	0.0923616
	0.831948	0.611514			311.8	0.0320629	0.0271688	0.653585	0.659868	0.644538	0.652591	0.578563	0.571734	0.362435	0.356973	0.207338	0.20736			0.551	2.26439			311.8	0.723624	0.73348	0.653633	0.656435	0.5384	0.527813	0.320585	0.32601	0.168086	0.169817	0.0897715	0.0923616
	0.832781	0.611557			312	0.032087	0.0271688	0.653601	0.659868	0.644491	0.652591	0.578327	0.571734	0.362461	0.356973	0.207301	0.20736			0.551	2.26222			312	0.725074	0.73348	0.65154	0.656435	0.533458	0.527813	0.324262	0.32601	0.170324	0.169817	0.086727	0.0923616
	0.833613	0.61139			312.2	0.0325839	0.0271688	0.65344	0.659868	0.644475	0.652591	0.578432	0.571734	0.362364	0.356973	0.206914	0.20736			0.552	2.26005			312.2	0.721054	0.73348	0.655012	0.656435	0.535435	0.527813	0.327529	0.32601	0.16622	0.169817	0.0887195	0.0923616
	0.834446	0.611722			312.4	0.0327082	0.0271688	0.65301	0.659868	0.64454	0.65259	0.578845	0.571734	0.36217	0.356973	0.20675	0.20736			0.552	2.25831			312.4	0.721243	0.73348	0.652446	0.656435	0.531871	0.527813	0.321547	0.32601	0.170358	0.169817	0.0855129	0.0923616
	0.835279	0.611316			312.6	0.0321469	0.0271688	0.65241	0.659868	0.644629	0.65259	0.578299	0.571734	0.361945	0.356973	0.206512	0.20736			0.553	2.25566			312.6	0.720712	0.73348	0.651455	0.656435	0.536279	0.527813	0.32535	0.32601	0.166549	0.169817	0.0854917	0.0923616
	0.836111	0.610887			312.8	0.0319074	0.0271688	0.652288	0.659868	0.644345	0.65259	0.578385	0.571734	0.362039	0.356973	0.206491	0.20736			0.554	2.25294			312.8	0.719674	0.73348	0.653582	0.656435	0.533179	0.527813	0.324883	0.32601	0.164075	0.169817	0.0891242	0.0923616
	0.836944	0.610451			313	0.0315792	0.0271688	0.651829	0.659868	0.644237	0.65259	0.578186	0.571734	0.361555	0.356973	0.20634	0.20736			0.554	2.25095			313	0.721946	0.73348	0.655311	0.656435	0.536415	0.527813	0.324568	0.32601	0.167388	0.169817	0.0867839	0.0923616
	0.837776	0.610805			313.2	0.031351	0.0271688	0.651106	0.659868	0.64398	0.65259	0.578188	0.571734	0.361195	0.356973	0.206253	0.20736			0.555	2.24886			313.2	0.719305	0.73348	0.650651	0.656435	0.536142	0.527813	0.329975	0.32601	0.166435	0.169817	0.0940221	0.0923616
	0.838609	0.610737			313.4	0.031484	0.0271688	0.650859	0.659868	0.644108	0.65259	0.578075	0.571734	0.360929	0.356973	0.205976	0.20736			0.555	2.24656			313.4	0.719757	0.73348	0.653806	0.656435	0.538179	0.527813	0.324525	0.32601	0.168168	0.169817	0.0911678	0.0923616
	0.839442	0.610461			313.6	0.0309536	0.0271688	0.650819	0.659868	0.643633	0.65259	0.577591	0.571734	0.360626	0.356973	0.20602	0.20736			0.556	2.24454			313.6	0.722707	0.73348	0.652182	0.656435	0.539747	0.527813	0.326404	0.32601	0.168129	0.169817	0.0860521	0.0923616
	0.840274	0.610914			313.8	0.0304931	0.0271688	0.650791	0.659868	0.644037	0.65259	0.577367	0.571734	0.360493	0.356973	0.205772	0.20736			0.556	2.24256			313.8	0.723023	0.73348	0.652689	0.656435	0.53248	0.527813	0.326073	0.32601	0.162868	0.169817	0.0899342	0.0923616
	0.841107	0.611233			314	0.0299748	0.0271688	0.651006	0.659868	0.643928	0.65259	0.57721	0.571734	0.360893	0.356973	0.205702	0.20736			0.557	2.2404			314	0.722737	0.73348	0.651937	0.656435	0.536213	0.527813	0.325742	0.32601	0.170982	0.169817	0.0914858	0.0923616
	0.84194	0.610726			314.2	0.0302362	0.0271688	0.651152	0.659868	0.644259	0.65259	0.577506	0.571734	0.361153	0.356973	0.205814	0.20736			0.557	2.23834			314.2	0.723596	0.73348	0.654612	0.656435	0.536007	0.527813	0.33138	0.32601	0.168549	0.169817	0.0904589	0.0923616
	0.842772	0.610337			314.4	0.0303522	0.0271688	0.651153	0.659868	0.644378	0.65259	0.57718	0.571734	0.361395	0.356973	0.205933	0.20736			0.558	2.23642			314.4	0.724362	0.73348	0.652729	0.656435	0.536499	0.527813	0.326631	0.32601	0.166957	0.169817	0.0933993	0.0923616
	0.843605	0.610491			314.6	0.0303753	0.0271688	0.651246	0.659868	0.644538	0.65259	0.577695	0.571734	0.361708	0.356973	0.206224	0.20736			0.558	2.23418			314.6	0.723102	0.73348	0.651744	0.656435	0.534929	0.527813	0.328124	0.32601	0.163426	0.169817	0.0888984	0.0923616
	0.844438	0.610995			314.8	0.0305772	0.0271688	0.651879	0.659868	0.644803	0.65259	0.578157	0.571734	0.362045	0.356973	0.206368	0.20736			0.559	2.23218			314.8	0.724441	0.73348	0.650215	0.656435	0.534861	0.527813	0.321685	0.32601	0.17228	0.169817	0.0884551	0.0923616
	0.84527	0.611518			315	0.0306818	0.0271688	0.651836	0.659868	0.644721	0.65259	0.578173	0.571734	0.362546	0.356973	0.20699	0.20736			0.56	2.23012			315	0.725649	0.73348	0.652553	0.656434	0.534696	0.527813	0.327559	0.32601	0.168308	0.169817	0.0930093	0.0923616
	0.846103	0.611891			315.2	0.0313145	0.0271688	0.652289	0.659868	0.645074	0.65259	0.57818	0.571734	0.362677	0.356973	0.207119	0.20736			0.56	2.22794			315.2	0.719921	0.73348	0.652824	0.656434	0.536676	0.527813	0.322501	0.32601	0.17181	0.169817	0.0930494	0.0923616
	0.846935	0.612162			315.4	0.0315705	0.0271688	0.65229	0.659868	0.644793	0.65259	0.578266	0.571734	0.362575	0.356973	0.207152	0.20736			0.561	2.22551			315.4	0.724077	0.73348	0.652939	0.656434	0.538866	0.527813	0.325541	0.32601	0.164259	0.169817	0.0885466	0.0923616
	0.847768	0.612424			315.6	0.0319151	0.0271688	0.652833	0.659868	0.645114	0.65259	0.578441	0.571734	0.362695	0.356973	0.207434	0.20736			0.561	2.22327			315.6	0.723094	0.73348	0.649396	0.656434	0.534199	0.527813	0.326056	0.32601	0.169803	0.169817	0.088107	0.0923615
	0.848601	0.612851			315.8	0.0321027	0.0271688	0.653198	0.659868	0.645358	0.65259	0.578753	0.571734	0.362872	0.356973	0.207744	0.20736			0.562	2.22118			315.8	0.723193	0.73348	0.653897	0.656434	0.532729	0.527813	0.327608	0.32601	0.166104	0.169817	0.0911028	0.0923615
	0.849433	0.612724			316	0.0321699	0.0271688	0.653381	0.659868	0.645479	0.65259	0.578491	0.571734	0.362573	0.356973	0.207664	0.20736			0.562	2.21916			316	0.718788	0.73348	0.656363	0.656434	0.535235	0.527813	0.330546	0.32601	0.168697	0.169817	0.0889788	0.0923615
	0.850266	0.612856			316.2	0.0323144	0.0271688	0.653603	0.659868	0.645641	0.65259	0.578817	0.571734	0.36237	0.356973	0.207496	0.20736			0.563	2.21699			316.2	0.725129	0.73348	0.65352	0.656434	0.533241	0.527813	0.323206	0.32601	0.163106	0.169817	0.0868273	0.0923615
	0.851099	0.612753			316.4	0.0322156	0.0271688	0.653569	0.659868	0.64564	0.65259	0.578784	0.571734	0.362396	0.356973	0.207892	0.20736			0.563	2.21412			316.4	0.726299	0.73348	0.651058	0.656434	0.534289	0.527813	0.325916	0.32601	0.168555	0.169817	0.0905134	0.0923615
	0.851931	0.613238			316.6	0.0324283	0.0271688	0.653712	0.659868	0.645696	0.65259	0.578566	0.571734	0.362294	0.356973	0.207856	0.20736			0.564	2.21116			316.6	0.718408	0.73348	0.6505	0.656434	0.534747	0.527813	0.322054	0.32601	0.169864	0.169817	0.0864251	0.0923615
	0.852764	0.613385			316.8	0.0329704	0.0271688	0.653746	0.659868	0.645808	0.65259	0.578706	0.571734	0.362181	0.356973	0.208289	0.20736			0.564	2.20847			316.8	0.726425	0.73348	0.653851	0.656434	0.535602	0.527813	0.325698	0.32601	0.169817	0.169817	0.0917607	0.0923615
	0.853597	0.613291			317	0.0332911	0.0271688	0.653739	0.659868	0.646508	0.65259	0.578468	0.571734	0.361894	0.356973	0.208406	0.20736			0.565	2.20527			317	0.718284	0.73348	0.653332	0.656434	0.539128	0.527813	0.329937	0.32601	0.166252	0.169817	0.0911949	0.0923615
	0.854429	0.612626			317.2	0.0329122	0.0271688	0.653513	0.659868	0.646464	0.65259	0.578744	0.571734	0.361726	0.356973	0.208226	0.20736			0.566	2.20254			317.2	0.722342	0.73348	0.651144	0.656434	0.534443	0.527813	0.324057	0.32601	0.165925	0.169817	0.0912604	0.0923615
	0.855262	0.611657			317.4	0.0327552	0.0271688	0.65352	0.659868	0.64634	0.65259	0.578598	0.571734	0.361231	0.356973	0.207727	0.20736			0.566	2.19958			317.4	0.719374	0.73348	0.648919	0.656434	0.537121	0.527813	0.326024	0.32601	0.166393	0.169817	0.0910861	0.0923615
	0.856094	0.610404			317.6	0.0320136	0.0271688	0.6538	0.659868	0.645891	0.65259	0.578409	0.571734	0.360514	0.356973	0.207367	0.20736			0.567	2.19676			317.6	0.726382	0.73348	0.652267	0.656434	0.533985	0.527813	0.326839	0.32601	0.168442	0.169817	0.0883283	0.0923615
	0.856927	0.610299			317.8	0.0319429	0.0271688	0.654327	0.659868	0.646575	0.65259	0.578932	0.571734	0.361616	0.356973	0.207428	0.20736			0.567	2.19384			317.8	0.722588	0.73348	0.652286	0.656434	0.538887	0.527813	0.328872	0.32601	0.17012	0.169817	0.0906169	0.0923615
	0.85776	0.609986			318	0.0321956	0.0271688	0.654445	0.659868	0.64661	0.65259	0.579277	0.571734	0.361861	0.356973	0.207658	0.20736			0.568	2.19055			318	0.719959	0.733479	0.650425	0.656434	0.535059	0.527813	0.324824	0.32601	0.165853	0.169817	0.0909962	0.0923615
	0.858592	0.610203			318.2	0.0328574	0.0271688	0.654298	0.659868	0.647116	0.65259	0.579814	0.571734	0.361927	0.356973	0.208158	0.20736			0.568	2.18704			318.2	0.725771	0.733479	0.652248	0.656434	0.537082	0.527813	0.326979	0.32601	0.17058	0.169817	0.0885831	0.0923615
	0.859425	0.610199			318.4	0.0328762	0.0271688	0.654231	0.659868	0.646833	0.65259	0.579938	0.571734	0.361928	0.356973	0.207911	0.20736			0.569	2.1836			318.4	0.726242	0.733479	0.653567	0.656434	0.537035	0.527813	0.322176	0.32601	0.167648	0.169817	0.0892901	0.0923615
	0.860258	0.610843			318.6	0.0332714	0.0271688	0.654556	0.659868	0.646825	0.65259	0.580307	0.571734	0.362204	0.356973	0.208068	0.20736			0.569	2.18067			318.6	0.721646	0.733479	0.651745	0.656434	0.536621	0.527813	0.323488	0.32601	0.168288	0.169817	0.0915095	0.0923615
	0.86109	0.611238			318.8	0.0331725	0.0271688	0.654842	0.659868	0.646846	0.65259	0.580394	0.571734	0.362497	0.356973	0.207749	0.20736			0.57	2.17744			318.8	0.724117	0.733479	0.6538	0.656434	0.533234	0.527813	0.321961	0.32601	0.169826	0.169817	0.0877377	0.0923615
	0.861923	0.610903			319	0.033442	0.0271688	0.654687	0.659868	0.646642	0.65259	0.580552	0.571734	0.362814	0.356973	0.208183	0.20736			0.57	2.17428			319	0.723073	0.733479	0.650163	0.656434	0.535397	0.527813	0.320052	0.32601	0.170854	0.169817	0.0901433	0.0923615
	0.862756	0.610893			319.2	0.0332542	0.0271688	0.654934	0.659868	0.646943	0.65259	0.580424	0.571733	0.362953	0.356973	0.207821	0.20736			0.571	2.17141			319.2	0.72283	0.733479	0.651924	0.656434	0.531902	0.527813	0.3298	0.32601	0.171176	0.169817	0.0901749	0.0923615
	0.863588	0.610242			319.4	0.0333734	0.0271688	0.655379	0.659868	0.646862	0.65259	0.580538	0.571733	0.363347	0.356973	0.208053	0.20736			0.572	2.16759			319.4	0.721078	0.733479	0.653755	0.656434	0.533954	0.527813	0.329334	0.32601	0.167468	0.169817	0.090969	0.0923615
	0.864421	0.609857			319.6	0.0334228	0.0271688	0.655635	0.659868	0.647235	0.65259	0.580511	0.571733	0.363644	0.356973	0.208416	0.20736			0.572	2.16461			319.6	0.720783	0.733479	0.652449	0.656434	0.535194	0.527813	0.32634	0.32601	0.169842	0.169817	0.0912709	0.0923615
	0.865254	0.610186			319.8	0.0335477	0.0271688	0.655778	0.659868	0.647465	0.65259	0.580728	0.571733	0.364291	0.356973	0.208527	0.20736			0.573	2.16187			319.8	0.723449	0.733479	0.651137	0.656434	0.539556	0.527813	0.3212	0.32601	0.168904	0.169817	0.0895747	0.0923615
	0.866086	0.609951			320	0.0334127	0.0271688	0.656207	0.659868	0.647154	0.65259	0.580497	0.571733	0.363933	0.356973	0.20865	0.20736			0.573	2.15914			320	0.720646	0.733479	0.652377	0.656434	0.536768	0.527813	0.330166	0.32601	0.167105	0.169817	0.0889989	0.0923615
	0.866919	0.609667			320.2	0.0331516	0.0271688	0.656124	0.659868	0.646698	0.65259	0.580482	0.571733	0.363919	0.356973	0.20864	0.20736			0.574	2.15651			320.2	0.724393	0.733479	0.648508	0.656434	0.534471	0.527813	0.326046	0.32601	0.165805	0.169817	0.0866742	0.0923614
	0.867751	0.609778			320.4	0.033031	0.0271688	0.655829	0.659868	0.64644	0.65259	0.579984	0.571733	0.363742	0.356973	0.20827	0.20736			0.574	2.15438			320.4	0.723393	0.733479	0.652623	0.656434	0.533238	0.527813	0.325392	0.32601	0.170641	0.169817	0.0923296	0.0923614
	0.868584	0.608884			320.6	0.0334701	0.0271688	0.655605	0.659868	0.646835	0.65259	0.580094	0.571733	0.36363	0.356973	0.208161	0.20736			0.575	2.15247			320.6	0.723553	0.733479	0.654292	0.656434	0.537325	0.527813	0.327003	0.32601	0.169561	0.169817	0.0861652	0.0923614
	0.869417	0.608598			320.8	0.0333471	0.0271688	0.655521	0.659868	0.646785	0.65259	0.579679	0.571733	0.363677	0.356973	0.207953	0.20736			0.575	2.15049			320.8	0.721871	0.733479	0.652735	0.656434	0.53715	0.527812	0.326891	0.32601	0.168241	0.169817	0.0917678	0.0923614
	0.870249	0.607716			321	0.0329535	0.0271688	0.65519	0.659868	0.646324	0.65259	0.579436	0.571733	0.36356	0.356973	0.207537	0.20736			0.576	2.14848			321	0.724862	0.733479	0.655092	0.656434	0.538042	0.527812	0.326606	0.32601	0.169364	0.169817	0.0888378	0.0923614
	0.871082	0.606758			321.2	0.0326521	0.0271688	0.65533	0.659868	0.646386	0.65259	0.579832	0.571733	0.363374	0.356973	0.207826	0.20736			0.576	2.14622			321.2	0.728228	0.733479	0.655176	0.656434	0.537097	0.527812	0.325995	0.32601	0.17041	0.169817	0.0917287	0.0923614
	0.871915	0.606402			321.4	0.0323933	0.0271688	0.654975	0.659868	0.646141	0.65259	0.579835	0.571733	0.362879	0.356973	0.207586	0.20736			0.577	2.14375			321.4	0.722601	0.733479	0.653614	0.656434	0.538424	0.527812	0.326509	0.326009	0.164386	0.169817	0.0886832	0.0923614
	0.872747	0.606033			321.6	0.0326166	0.0271688	0.655323	0.659868	0.646275	0.65259	0.580286	0.571733	0.362922	0.356973	0.208046	0.20736			0.578	2.14145			321.6	0.726677	0.733479	0.654779	0.656434	0.533666	0.527812	0.326736	0.326009	0.16905	0.169817	0.0880166	0.0923614
	0.87358	0.605713			321.8	0.0326462	0.0271688	0.655344	0.659868	0.646266	0.65259	0.580045	0.571733	0.363	0.356973	0.208048	0.20736			0.578	2.13856			321.8	0.722177	0.733479	0.652386	0.656434	0.535252	0.527812	0.327588	0.326009	0.167673	0.169817	0.0933269	0.0923614
	0.874413	0.605682			322	0.0328883	0.0271688	0.655148	0.659868	0.645814	0.65259	0.579748	0.571733	0.362439	0.356973	0.20809	0.20736			0.579	2.1355			322	0.724081	0.733479	0.653714	0.656434	0.537868	0.527812	0.325386	0.326009	0.165347	0.169817	0.090431	0.0923614
	0.875245	0.606063			322.2	0.0329091	0.0271688	0.655087	0.659868	0.645715	0.65259	0.579795	0.571733	0.362175	0.356973	0.208063	0.20736			0.579	2.13261			322.2	0.722384	0.733479	0.652937	0.656434	0.537113	0.527812	0.32463	0.326009	0.164548	0.169817	0.0905656	0.0923614
	0.876078	0.605582			322.4	0.0330297	0.0271688	0.65534	0.659868	0.644886	0.65259	0.579539	0.571733	0.36203	0.356973	0.207827	0.20736			0.58	2.12983			322.4	0.724153	0.733479	0.652656	0.656433	0.534961	0.527812	0.327072	0.326009	0.168326	0.169817	0.0857342	0.0923614
	0.876911	0.605014			322.6	0.0332984	0.0271688	0.655629	0.659868	0.645136	0.65259	0.579457	0.571733	0.362325	0.356973	0.208187	0.20736			0.58	2.12697			322.6	0.722736	0.733479	0.653953	0.656433	0.536649	0.527812	0.331445	0.326009	0.17029	0.169817	0.0889494	0.0923614
	0.877743	0.604735			322.8	0.0333729	0.0271688	0.655852	0.659868	0.645291	0.65259	0.579667	0.571733	0.362486	0.356973	0.208422	0.20736			0.581	2.12395			322.8	0.723904	0.733479	0.653543	0.656433	0.53177	0.527812	0.32388	0.326009	0.169216	0.169817	0.0879633	0.0923614
	0.878576	0.604009			323	0.0336831	0.0271688	0.656317	0.659868	0.645654	0.65259	0.579667	0.571733	0.363013	0.356973	0.208642	0.20736			0.581	2.12122			323	0.722068	0.733479	0.650946	0.656433	0.531817	0.527812	0.32787	0.326009	0.169763	0.169817	0.0893094	0.0923614
	0.879408	0.603307			323.2	0.0337495	0.0271688	0.656624	0.659868	0.646379	0.65259	0.579471	0.571733	0.363223	0.356973	0.208749	0.20736			0.582	2.11856			323.2	0.721908	0.733479	0.652594	0.656433	0.537063	0.527812	0.326905	0.326009	0.167611	0.169817	0.0885394	0.0923614
	0.880241	0.602106			323.4	0.0342014	0.0271688	0.657222	0.659868	0.646895	0.65259	0.579625	0.571733	0.363499	0.356973	0.208998	0.20736			0.582	2.11577			323.4	0.72283	0.733479	0.652686	0.656433	0.53774	0.527812	0.325752	0.326009	0.168058	0.169817	0.0929905	0.0923614
	0.881074	0.602			323.6	0.0345652	0.0271688	0.656936	0.659868	0.647255	0.65259	0.579893	0.571733	0.363751	0.356973	0.209251	0.20736			0.583	2.11338			323.6	0.719844	0.733479	0.653211	0.656433	0.537855	0.527812	0.328318	0.326009	0.170036	0.169817	0.0911679	0.0923614
	0.881906	0.60209			323.8	0.0346713	0.0271688	0.656997	0.659868	0.647521	0.65259	0.579915	0.571733	0.364351	0.356973	0.209559	0.20736			0.584	2.11118			323.8	0.726801	0.733479	0.651887	0.656433	0.536289	0.527812	0.32604	0.326009	0.168994	0.169817	0.0884746	0.0923614
	0.882739	0.601185			324	0.0349008	0.0271688	0.65688	0.659868	0.64726	0.65259	0.579663	0.571733	0.364253	0.356973	0.209558	0.20736			0.584	2.10863			324	0.723482	0.733479	0.652191	0.656433	0.539892	0.527812	0.325716	0.326009	0.165557	0.169817	0.0905774	0.0923614
	0.883572	0.601172			324.2	0.0342136	0.0271688	0.655989	0.659868	0.646595	0.65259	0.579233	0.571733	0.364292	0.356973	0.208955	0.20736			0.585	2.10607			324.2	0.724449	0.733479	0.650281	0.656433	0.53709	0.527812	0.327593	0.326009	0.170621	0.169817	0.0890349	0.0923614
	0.884404	0.600553			324.4	0.0339459	0.0271688	0.655607	0.659868	0.646669	0.65259	0.578978	0.571733	0.364211	0.356973	0.208474	0.20736			0.585	2.10346			324.4	0.722076	0.733479	0.653904	0.656433	0.53603	0.527812	0.327255	0.326009	0.169927	0.169817	0.088567	0.0923614
	0.885237	0.59946			324.6	0.0336636	0.0271688	0.654949	0.659868	0.646534	0.65259	0.578694	0.571733	0.363924	0.356973	0.208405	0.20736			0.586	2.10052			324.6	0.72837	0.733478	0.65437	0.656433	0.532535	0.527812	0.330326	0.326009	0.174415	0.169817	0.0885987	0.0923614
	0.88607	0.598821			324.8	0.0328256	0.0271688	0.654031	0.659868	0.646037	0.65259	0.578127	0.571733	0.363848	0.356973	0.208051	0.20736			0.586	2.09795			324.8	0.725972	0.733478	0.652483	0.656433	0.536983	0.527812	0.326338	0.326009	0.167961	0.169817	0.0912127	0.0923614
	0.886902	0.598053			325	0.0326903	0.0271688	0.653736	0.659868	0.6457	0.65259	0.577817	0.571733	0.363845	0.356973	0.207973	0.20736			0.587	2.0958			325	0.724425	0.733478	0.650035	0.656433	0.535169	0.527812	0.327928	0.326009	0.168031	0.169817	0.0935617	0.0923614
	0.887735	0.598498			325.2	0.0325052	0.0271688	0.653678	0.659868	0.645993	0.65259	0.577849	0.571733	0.363956	0.356973	0.208346	0.20736			0.587	2.0936			325.2	0.723425	0.733478	0.6529	0.656433	0.536171	0.527812	0.326332	0.326009	0.171321	0.169817	0.0884585	0.0923614
	0.888568	0.597831			325.4	0.0319899	0.0271688	0.653114	0.659868	0.64569	0.65259	0.577347	0.571733	0.363603	0.356973	0.208151	0.20736			0.588	2.09129			325.4	0.724748	0.733478	0.653147	0.656433	0.536098	0.527812	0.330572	0.326009	0.168501	0.169817	0.0894527	0.0923613
	0.8894	0.597214			325.6	0.0317431	0.0271688	0.653012	0.659868	0.645308	0.65259	0.577232	0.571733	0.3633	0.356973	0.208293	0.20736			0.588	2.08881			325.6	0.722125	0.733478	0.655478	0.656433	0.53982	0.527812	0.323702	0.326009	0.167245	0.169817	0.0968135	0.0923613
	0.890233	0.595948			325.8	0.031416	0.0271688	0.652878	0.659868	0.645083	0.65259	0.576849	0.571733	0.362819	0.356973	0.208145	0.20736			0.589	2.08626			325.8	0.724197	0.733478	0.656652	0.656433	0.539961	0.527812	0.328221	0.326009	0.169846	0.169817	0.091256	0.0923613
	0.891065	0.595225			326	0.0318791	0.0271688	0.65333	0.659868	0.645296	0.65259	0.577361	0.571733	0.363352	0.356973	0.208726	0.20736			0.59	2.08387			326	0.729755	0.733478	0.651331	0.656433	0.538072	0.527812	0.325667	0.326009	0.163841	0.169817	0.0937589	0.0923613
	0.891898	0.595277			326.2	0.0323095	0.0271688	0.653452	0.659868	0.645687	0.65259	0.578016	0.571733	0.363504	0.356973	0.208892	0.20736			0.59	2.08147			326.2	0.723992	0.733478	0.652382	0.656433	0.534516	0.527812	0.328973	0.326009	0.169571	0.169817	0.090148	0.0923613
	0.892731	0.595615			326.4	0.0326566	0.0271688	0.65388	0.659868	0.645504	0.65259	0.57859	0.571733	0.36388	0.356973	0.209194	0.20736			0.591	2.07886			326.4	0.721608	0.733478	0.653985	0.656433	0.538246	0.527812	0.32708	0.326009	0.169667	0.169817	0.0915658	0.0923613
	0.893563	0.595846			326.6	0.0329434	0.0271688	0.654243	0.659867	0.646161	0.65259	0.579318	0.571733	0.363997	0.356973	0.209751	0.20736			0.591	2.07676			326.6	0.726674	0.733478	0.653059	0.656433	0.53818	0.527812	0.327963	0.326009	0.167794	0.169817	0.0919458	0.0923613
	0.894396	0.596259			326.8	0.03347	0.0271688	0.654898	0.659867	0.646576	0.65259	0.580037	0.571733	0.36422	0.356973	0.210045	0.20736			0.592	2.07445			326.8	0.723664	0.733478	0.64939	0.656433	0.537911	0.527812	0.328075	0.326009	0.170686	0.169817	0.0926985	0.0923613
	0.895229	0.596264			327	0.0339251	0.0271688	0.655463	0.659867	0.647395	0.65259	0.580622	0.571733	0.364412	0.356973	0.209805	0.20736			0.592	2.07264			327	0.725885	0.733478	0.651757	0.656433	0.537648	0.527812	0.331527	0.326009	0.166877	0.169817	0.087758	0.0923613
	0.896061	0.596201			327.2	0.0342589	0.0271688	0.655729	0.659867	0.647921	0.65259	0.580871	0.571733	0.36456	0.356973	0.209922	0.20736			0.593	2.0709			327.2	0.721535	0.733478	0.6587	0.656433	0.536206	0.527812	0.326547	0.326009	0.169472	0.169817	0.094537	0.0923613
	0.896894	0.597463			327.4	0.0344822	0.0271688	0.655793	0.659867	0.648083	0.65259	0.581082	0.571733	0.364685	0.356973	0.209735	0.20736			0.593	2.06928			327.4	0.723549	0.733478	0.652646	0.656433	0.538984	0.527812	0.328621	0.326009	0.168355	0.169817	0.090129	0.0923613
	0.897727	0.598932			327.6	0.0346	0.0271688	0.655663	0.659867	0.648168	0.65259	0.581006	0.571733	0.364862	0.356973	0.209952	0.20736			0.594	2.06781			327.6	0.72284	0.733478	0.655267	0.656433	0.53703	0.527812	0.327955	0.326009	0.168519	0.169817	0.0894615	0.0923613
	0.898559	0.598615			327.8	0.034527	0.0271688	0.655955	0.659867	0.648146	0.65259	0.580804	0.571733	0.365017	0.356973	0.210017	0.20736			0.595	2.06627			327.8	0.721714	0.733478	0.650309	0.656433	0.537349	0.527812	0.326858	0.326009	0.171068	0.169817	0.0921727	0.0923613
	0.899392	0.598183			328	0.0346094	0.0271688	0.655955	0.659867	0.647701	0.65259	0.58087	0.571733	0.364781	0.356973	0.2095	0.20736			0.595	2.06445			328	0.724508	0.733478	0.653884	0.656433	0.538269	0.527812	0.327681	0.326009	0.167923	0.169817	0.092373	0.0923613
	0.900224	0.597886			328.2	0.0338053	0.0271688	0.655417	0.659867	0.647191	0.65259	0.580159	0.571733	0.364326	0.356973	0.209392	0.20736			0.596	2.06264			328.2	0.723688	0.733478	0.651935	0.656433	0.541013	0.527812	0.327492	0.326009	0.168668	0.169817	0.092473	0.0923613
	0.901057	0.596911			328.4	0.0335319	0.0271688	0.655526	0.659867	0.647289	0.65259	0.579642	0.571733	0.363707	0.356973	0.209043	0.20736			0.596	2.0609			328.4	0.722777	0.733478	0.654401	0.656433	0.536981	0.527812	0.325669	0.326009	0.169428	0.169817	0.0882002	0.0923613
	0.90189	0.596237			328.6	0.0332728	0.0271688	0.654978	0.659867	0.647009	0.65259	0.578868	0.571733	0.363174	0.356973	0.208668	0.20736			0.597	2.05924			328.6	0.722222	0.733478	0.653136	0.656433	0.534563	0.527812	0.327254	0.326009	0.167474	0.169817	0.091259	0.0923613
	0.902722	0.596064			328.8	0.0332571	0.0271687	0.654865	0.659867	0.646855	0.65259	0.578369	0.571733	0.363337	0.356973	0.208585	0.20736			0.597	2.05789			328.8	0.723624	0.733478	0.651903	0.656433	0.538405	0.527812	0.326492	0.326009	0.166154	0.169817	0.0891823	0.0923613
	0.903555	0.595849			329	0.0335474	0.0271687	0.655329	0.659867	0.647088	0.65259	0.578051	0.571733	0.363489	0.356973	0.208707	0.20736			0.598	2.05654			329	0.723913	0.733478	0.647622	0.656433	0.537713	0.527812	0.327788	0.326009	0.169425	0.169817	0.0907264	0.0923613
	0.904388	0.595729			329.2	0.0333406	0.0271687	0.655439	0.659867	0.647019	0.65259	0.577658	0.571733	0.363084	0.356973	0.208917	0.20736			0.598	2.0553			329.2	0.723781	0.733478	0.652539	0.656433	0.538543	0.527812	0.331562	0.326009	0.169809	0.169817	0.0902976	0.0923613
	0.90522	0.595582			329.4	0.0331025	0.0271687	0.655096	0.659867	0.647157	0.65259	0.577666	0.571733	0.3628	0.356973	0.209171	0.20736			0.599	2.05354			329.4	0.726409	0.733478	0.649701	0.656433	0.536557	0.527812	0.331152	0.326009	0.168474	0.169817	0.0916228	0.0923613
	0.906053	0.594889			329.6	0.0323961	0.0271687	0.654751	0.659867	0.646735	0.65259	0.57756	0.571733	0.362549	0.356973	0.20898	0.20736			0.599	2.05215			329.6	0.725107	0.733478	0.649536	0.656432	0.538501	0.527812	0.324732	0.326009	0.168418	0.169817	0.0927227	0.0923613
	0.906886	0.594442			329.8	0.0321784	0.0271687	0.654602	0.659867	0.646934	0.65259	0.57731	0.571733	0.3628	0.356973	0.208905	0.20736			0.6	2.05032			329.8	0.725844	0.733478	0.651219	0.656432	0.540274	0.527811	0.32739	0.326009	0.169521	0.169817	0.0904042	0.0923613
	0.907718	0.594603			330	0.0329136	0.0271687	0.655096	0.659867	0.647458	0.65259	0.577366	0.571733	0.363262	0.356973	0.208981	0.20736			0.601	2.0484			330	0.724887	0.733478	0.653886	0.656432	0.53653	0.527811	0.328249	0.326009	0.168225	0.169817	0.0898033	0.0923613
	0.908551	0.594252			330.2	0.0331958	0.0271687	0.654952	0.659867	0.647549	0.65259	0.577762	0.571733	0.363697	0.356973	0.20913	0.20736			0.601	2.04688			330.2	0.724531	0.733478	0.6521	0.656432	0.536355	0.527811	0.328631	0.326009	0.1699	0.169817	0.092702	0.0923613
	0.909383	0.593724			330.4	0.0331698	0.0271687	0.654903	0.659867	0.64721	0.65259	0.578048	0.571733	0.364098	0.356973	0.209429	0.20736			0.602	2.04476			330.4	0.724029	0.733478	0.651207	0.656432	0.541255	0.527811	0.330948	0.326009	0.169937	0.169816	0.0931627	0.0923613
	0.910216	0.594213			330.6	0.0331189	0.0271687	0.654792	0.659867	0.647353	0.65259	0.578009	0.571733	0.36395	0.356973	0.209132	0.20736			0.602	2.04231			330.6	0.727364	0.733478	0.655294	0.656432	0.533759	0.527811	0.327425	0.326009	0.168946	0.169816	0.0909894	0.0923613
	0.911049	0.594481			330.8	0.0338216	0.0271687	0.655454	0.659867	0.647823	0.65259	0.578843	0.571733	0.364987	0.356973	0.209827	0.20736			0.603	2.03969			330.8	0.721892	0.733478	0.651663	0.656432	0.54189	0.527811	0.325144	0.326009	0.172433	0.169816	0.090969	0.0923613
	0.911881	0.59524			331	0.0342023	0.0271687	0.655548	0.659867	0.648216	0.65259	0.579017	0.571733	0.365377	0.356973	0.209599	0.20736			0.603	2.03708			331	0.725612	0.733478	0.653642	0.656432	0.539174	0.527811	0.326907	0.326009	0.168345	0.169816	0.0918971	0.0923613
	0.912714	0.595866			331.2	0.0338296	0.0271687	0.655218	0.659867	0.648255	0.65259	0.57862	0.571733	0.36541	0.356973	0.209468	0.20736			0.604	2.03452			331.2	0.721651	0.733477	0.652302	0.656432	0.536099	0.527811	0.324981	0.326009	0.168384	0.169816	0.0920951	0.0923612
	0.913547	0.595955			331.4	0.0336967	0.0271687	0.655306	0.659867	0.648337	0.65259	0.5789	0.571733	0.36593	0.356973	0.209314	0.20736			0.604	2.03186			331.4	0.725759	0.733477	0.652807	0.656432	0.534565	0.527811	0.327266	0.326009	0.168736	0.169816	0.0886983	0.0923612
	0.914379	0.596185			331.6	0.0342621	0.0271687	0.655909	0.659867	0.649077	0.65259	0.579731	0.571733	0.366644	0.356973	0.21019	0.20736			0.605	2.02909			331.6	0.725884	0.733477	0.652575	0.656432	0.537716	0.527811	0.330725	0.326009	0.166314	0.169816	0.0904341	0.0923612
	0.915212	0.596731			331.8	0.0346207	0.0271687	0.656327	0.659867	0.649455	0.65259	0.580054	0.571733	0.366509	0.356972	0.210336	0.20736			0.605	2.02645			331.8	0.724143	0.733477	0.651661	0.656432	0.53428	0.527811	0.328687	0.326009	0.170745	0.169816	0.0894189	0.0923612
	0.916045	0.596386			332	0.03475	0.0271687	0.656215	0.659867	0.649436	0.65259	0.580089	0.571733	0.366519	0.356972	0.210301	0.20736			0.606	2.02412			332	0.723218	0.733477	0.651949	0.656432	0.539198	0.527811	0.328633	0.326009	0.168909	0.169816	0.0897757	0.0923612
	0.916877	0.596067			332.2	0.0344794	0.0271687	0.65603	0.659867	0.649325	0.652589	0.579513	0.571733	0.365861	0.356972	0.210149	0.20736			0.607	2.02214			332.2	0.72159	0.733477	0.653131	0.656432	0.536858	0.527811	0.329545	0.326009	0.169386	0.169816	0.0879293	0.0923612
	0.91771	0.596675			332.4	0.034466	0.0271687	0.65606	0.659867	0.649436	0.652589	0.579376	0.571733	0.365175	0.356972	0.210125	0.20736			0.607	2.01992			332.4	0.725893	0.733477	0.651874	0.656432	0.540552	0.527811	0.330636	0.326009	0.172298	0.169816	0.0928545	0.0923612
	0.918543	0.59688			332.6	0.0341309	0.0271687	0.65622	0.659867	0.649248	0.652589	0.579383	0.571733	0.364914	0.356972	0.210406	0.20736			0.608	2.01756			332.6	0.723515	0.733477	0.654817	0.656432	0.537172	0.527811	0.331302	0.326009	0.170423	0.169816	0.0897802	0.0923612
	0.919375	0.59699			332.8	0.0344571	0.0271687	0.656516	0.659867	0.64905	0.652589	0.579626	0.571733	0.365045	0.356972	0.210496	0.20736			0.608	2.01543			332.8	0.720629	0.733477	0.656231	0.656432	0.537242	0.527811	0.334545	0.326009	0.168812	0.169816	0.0909987	0.0923612
	0.920208	0.597377			333	0.034245	0.0271687	0.656897	0.659867	0.648968	0.652589	0.580121	0.571733	0.364988	0.356972	0.21078	0.20736			0.609	2.01371			333	0.722733	0.733477	0.652988	0.656432	0.537424	0.527811	0.329369	0.326009	0.167039	0.169816	0.0923036	0.0923612
	0.92104	0.597642			333.2	0.034245	0.0271687	0.657221	0.659867	0.648928	0.652589	0.580376	0.571733	0.364682	0.356972	0.21109	0.20736			0.609	2.01222			333.2	0.724999	0.733477	0.652112	0.656432	0.538146	0.527811	0.32899	0.326009	0.17095	0.169816	0.0910678	0.0923612
	0.921873	0.597793			333.4	0.0340853	0.0271687	0.656949	0.659867	0.648663	0.652589	0.580557	0.571733	0.364521	0.356972	0.211151	0.20736			0.61	2.01082			333.4	0.722912	0.733477	0.652165	0.656432	0.535651	0.527811	0.328622	0.326009	0.165503	0.169816	0.0895956	0.0923612
	0.922706	0.597737			333.6	0.033279	0.0271687	0.657122	0.659867	0.647956	0.652589	0.580069	0.571733	0.36449	0.356972	0.211044	0.20736			0.61	2.00912			333.6	0.727222	0.733477	0.651258	0.656432	0.53804	0.527811	0.327177	0.326009	0.172193	0.169816	0.0910143	0.0923612
	0.923538	0.597838			333.8	0.0337102	0.0271687	0.657356	0.659867	0.64838	0.652589	0.580224	0.571733	0.364619	0.356972	0.211138	0.20736			0.611	2.00698			333.8	0.727172	0.733477	0.656752	0.656432	0.537241	0.527811	0.326915	0.326009	0.171262	0.169816	0.0918499	0.0923612
	0.924371	0.598086			334	0.0344267	0.0271687	0.658094	0.659867	0.648874	0.652589	0.580554	0.571733	0.364744	0.356972	0.211573	0.20736			0.611	2.00486			334	0.724514	0.733477	0.656662	0.656432	0.538017	0.527811	0.33091	0.326009	0.164906	0.169816	0.0891623	0.0923612
	0.925204	0.598347			334.2	0.0343028	0.0271687	0.658596	0.659867	0.648944	0.652589	0.581293	0.571733	0.365364	0.356972	0.211862	0.20736			0.612	2.00302			334.2	0.723721	0.733477	0.656092	0.656432	0.535145	0.527811	0.329855	0.326009	0.170772	0.169816	0.0906135	0.0923612
	0.926036	0.598796			334.4	0.0339845	0.0271687	0.658338	0.659867	0.648615	0.652589	0.580942	0.571733	0.365363	0.356972	0.211721	0.20736			0.613	2.00098			334.4	0.718104	0.733477	0.652936	0.656432	0.536742	0.527811	0.330494	0.326009	0.171355	0.169816	0.090139	0.0923612
	0.926869	0.599025			334.6	0.0337587	0.0271687	0.658057	0.659867	0.648574	0.652589	0.581082	0.571733	0.365475	0.356972	0.21117	0.20736			0.613	1.99897			334.6	0.721952	0.733477	0.655273	0.656432	0.536181	0.527811	0.32767	0.326009	0.170351	0.169816	0.0951942	0.0923612
	0.927702	0.599265			334.8	0.0341688	0.0271687	0.658584	0.659867	0.649107	0.652589	0.581204	0.571733	0.366254	0.356972	0.211573	0.20736			0.614	1.99659			334.8	0.725653	0.733477	0.654945	0.656432	0.539756	0.527811	0.329783	0.326009	0.170813	0.169816	0.0928848	0.0923612
	0.928534	0.599637			335	0.0339542	0.0271687	0.658151	0.659867	0.648778	0.652589	0.580633	0.571733	0.36608	0.356972	0.21097	0.20736			0.614	1.99478			335	0.725716	0.733477	0.656273	0.656432	0.541718	0.527811	0.327122	0.326009	0.166343	0.169816	0.0927998	0.0923612
	0.929367	0.599382			335.2	0.0335755	0.0271687	0.657612	0.659867	0.648727	0.652589	0.58031	0.571733	0.366079	0.356972	0.210576	0.20736			0.615	1.99278			335.2	0.72594	0.733477	0.653198	0.656432	0.539497	0.527811	0.331236	0.326009	0.168421	0.169816	0.0893813	0.0923612
	0.9302	0.599452			335.4	0.0336853	0.0271687	0.657477	0.659867	0.649148	0.652589	0.580809	0.571733	0.366418	0.356972	0.21052	0.20736			0.615	1.99129			335.4	0.724557	0.733477	0.653109	0.656432	0.539015	0.527811	0.331851	0.326009	0.16941	0.169816	0.095278	0.0923612
	0.931032	0.600017			335.6	0.034081	0.0271687	0.657484	0.659867	0.649582	0.652589	0.580867	0.571733	0.366166	0.356972	0.210643	0.20736			0.616	1.98963			335.6	0.722787	0.733477	0.656884	0.656432	0.537748	0.527811	0.329484	0.326009	0.173064	0.169816	0.0889934	0.0923612
	0.931865	0.600858			335.8	0.0335616	0.0271687	0.657135	0.659867	0.649576	0.652589	0.580122	0.571733	0.36568	0.356972	0.210177	0.20736			0.616	1.98767			335.8	0.72297	0.733477	0.654667	0.656432	0.537058	0.527811	0.331103	0.326009	0.174237	0.169816	0.0918774	0.0923612
	0.932697	0.600972			336	0.0334825	0.0271687	0.656919	0.659867	0.649175	0.652589	0.579945	0.571733	0.365887	0.356972	0.210146	0.20736			0.617	1.98603			336	0.725109	0.733477	0.650772	0.656432	0.538505	0.527811	0.332819	0.326008	0.166606	0.169816	0.0903374	0.0923612
	0.93353	0.600286			336.2	0.0332592	0.0271687	0.656554	0.659867	0.648909	0.652589	0.579751	0.571733	0.365576	0.356972	0.209763	0.20736			0.617	1.98374			336.2	0.725963	0.733477	0.656654	0.656432	0.540384	0.527811	0.329767	0.326008	0.168098	0.169816	0.0946266	0.0923612
	0.934363	0.599894			336.4	0.033155	0.0271687	0.656212	0.659867	0.648487	0.652589	0.579134	0.571733	0.365139	0.356972	0.209772	0.20736			0.618	1.98222			336.4	0.724309	0.733477	0.655627	0.656432	0.537515	0.527811	0.331503	0.326008	0.169469	0.169816	0.0926311	0.0923611
	0.935195	0.599977			336.6	0.0334343	0.0271687	0.656889	0.659867	0.648085	0.652589	0.579645	0.571733	0.365475	0.356972	0.209837	0.20736			0.619	1.98075			336.6	0.724952	0.733477	0.652135	0.656432	0.537159	0.527811	0.330562	0.326008	0.172868	0.169816	0.0922938	0.0923611
	0.936028	0.59951			336.8	0.033822	0.0271687	0.656497	0.659867	0.647647	0.652589	0.579702	0.571733	0.365695	0.356972	0.209634	0.20736			0.619	1.97945			336.8	0.723996	0.733477	0.64965	0.656431	0.536184	0.527811	0.328247	0.326008	0.173306	0.169816	0.0885702	0.0923611
	0.936861	0.599759			337	0.0338664	0.0271687	0.656772	0.659867	0.647764	0.652589	0.579783	0.571733	0.365789	0.356972	0.20985	0.20736			0.62	1.97793			337	0.720996	0.733477	0.655864	0.656431	0.537213	0.527811	0.329995	0.326008	0.169308	0.169816	0.0915248	0.0923611
	0.937693	0.600061			337.2	0.0346317	0.0271687	0.656708	0.659867	0.648093	0.652589	0.579899	0.571733	0.365842	0.356972	0.2105	0.20736			0.62	1.97646			337.2	0.726626	0.733477	0.655464	0.656431	0.537065	0.527811	0.327928	0.326008	0.172605	0.169816	0.0884878	0.0923611
	0.938526	0.599397			337.4	0.0346713	0.0271687	0.656451	0.659867	0.647883	0.652589	0.580083	0.571733	0.36567	0.356972	0.210374	0.20736			0.621	1.97486			337.4	0.723788	0.733477	0.653893	0.656431	0.542272	0.527811	0.328174	0.326008	0.167751	0.169816	0.0902942	0.0923611
	0.939359	0.598419			337.6	0.0347752	0.0271687	0.656773	0.659867	0.648212	0.652589	0.580226	0.571733	0.365851	0.356972	0.210928	0.20736			0.621	1.97327			337.6	0.726181	0.733476	0.655066	0.656431	0.538077	0.527811	0.33286	0.326008	0.170787	0.169816	0.0918196	0.0923611
	0.940191	0.59801			337.8	0.0354622	0.0271687	0.656693	0.659867	0.648992	0.652589	0.580595	0.571733	0.365865	0.356972	0.211036	0.20736			0.622	1.97178			337.8	0.724484	0.733476	0.650867	0.656431	0.540071	0.527811	0.329932	0.326008	0.171711	0.169816	0.0945547	0.0923611
	0.941024	0.598333			338	0.0355853	0.0271687	0.656984	0.659867	0.649168	0.652589	0.580857	0.571733	0.365892	0.356972	0.21135	0.20736			0.622	1.97005			338	0.724517	0.733476	0.656782	0.656431	0.542655	0.527811	0.326905	0.326008	0.169178	0.169816	0.0914	0.0923611
	0.941856	0.598605			338.2	0.0354846	0.0271687	0.657282	0.659867	0.649214	0.652589	0.581302	0.571733	0.366157	0.356972	0.211689	0.20736			0.623	1.96833			338.2	0.725114	0.733476	0.653766	0.656431	0.535289	0.527811	0.331253	0.326008	0.170354	0.169816	0.0891862	0.0923611
	0.942689	0.599399			338.4	0.0356484	0.0271687	0.65704	0.659867	0.649386	0.652589	0.581043	0.571733	0.366339	0.356972	0.211965	0.20736			0.623	1.96667			338.4	0.724959	0.733476	0.654987	0.656431	0.540199	0.527811	0.329007	0.326008	0.17217	0.169816	0.0896135	0.0923611
	0.943522	0.600047			338.6	0.0353964	0.0271687	0.656963	0.659867	0.649622	0.652589	0.58099	0.571733	0.36621	0.356972	0.211955	0.20736			0.624	1.96495			338.6	0.720456	0.733476	0.655107	0.656431	0.538469	0.527811	0.328911	0.326008	0.173308	0.169816	0.0925801	0.0923611
	0.944354	0.600526			338.8	0.0352714	0.0271687	0.657285	0.659867	0.64984	0.652589	0.580415	0.571733	0.36624	0.356972	0.21229	0.20736			0.625	1.96336			338.8	0.726399	0.733476	0.655315	0.656431	0.539053	0.52781	0.331176	0.326008	0.167607	0.169816	0.0953695	0.0923611
	0.945187	0.600957			339	0.0353159	0.0271687	0.656989	0.659867	0.649603	0.652589	0.580453	0.571733	0.366057	0.356972	0.212369	0.20736			0.625	1.96202			339	0.726134	0.733476	0.653198	0.656431	0.541013	0.52781	0.3332	0.326008	0.17213	0.169816	0.094894	0.0923611
	0.94602	0.600609			339.2	0.0349066	0.0271687	0.656885	0.659867	0.649802	0.652589	0.580624	0.571733	0.366	0.356972	0.212017	0.20736			0.626	1.96049			339.2	0.726455	0.733476	0.654954	0.656431	0.537535	0.52781	0.328128	0.326008	0.169895	0.169816	0.0932588	0.0923611
	0.946852	0.600959			339.4	0.0343766	0.0271687	0.656639	0.659867	0.64983	0.652589	0.580521	0.571733	0.365417	0.356972	0.211798	0.20736			0.626	1.95852			339.4	0.726229	0.733476	0.654782	0.656431	0.541168	0.52781	0.334273	0.326008	0.169106	0.169816	0.0906035	0.0923611
	0.947685	0.601623			339.6	0.0342959	0.0271687	0.6567	0.659867	0.649332	0.652589	0.579784	0.571733	0.365057	0.356972	0.211846	0.20736			0.627	1.95652			339.6	0.726463	0.733476	0.651068	0.656431	0.541356	0.52781	0.326312	0.326008	0.173777	0.169816	0.0871543	0.0923611
	0.948518	0.602034			339.8	0.0335972	0.0271687	0.656212	0.659867	0.648597	0.652589	0.579194	0.571733	0.364939	0.356972	0.211506	0.20736			0.627	1.95465			339.8	0.723466	0.733476	0.655348	0.656431	0.539492	0.52781	0.330196	0.326008	0.172089	0.169816	0.0882192	0.0923611
	0.94935	0.602495			340	0.0340027	0.0271687	0.656645	0.659867	0.648363	0.652589	0.579536	0.571733	0.365468	0.356972	0.211761	0.20736			0.628	1.95277			340	0.725355	0.733476	0.652673	0.656431	0.540595	0.52781	0.328347	0.326008	0.175192	0.169816	0.0930285	0.0923611
	0.950183	0.602952			340.2	0.0339918	0.0271687	0.656499	0.659867	0.648081	0.652589	0.579438	0.571733	0.365022	0.356972	0.21152	0.20736			0.628	1.95075			340.2	0.725695	0.733476	0.651908	0.656431	0.539303	0.52781	0.329387	0.326008	0.169518	0.169816	0.0937864	0.0923611
	0.951016	0.602971			340.4	0.0339716	0.0271687	0.656575	0.659867	0.647457	0.652589	0.579009	0.571733	0.364515	0.356972	0.211114	0.20736			0.629	1.94857			340.4	0.729794	0.733476	0.653227	0.656431	0.537588	0.52781	0.331995	0.326008	0.171249	0.169816	0.0934146	0.0923611
	0.951848	0.602413			340.6	0.0344355	0.0271687	0.656895	0.659867	0.647496	0.652589	0.579679	0.571733	0.36512	0.356972	0.211112	0.20736			0.629	1.94645			340.6	0.723305	0.733476	0.656792	0.656431	0.543536	0.52781	0.329468	0.326008	0.171531	0.169816	0.097609	0.0923611
	0.952681	0.602265			340.8	0.0342573	0.0271687	0.6565	0.659867	0.647283	0.652589	0.579447	0.571733	0.365173	0.356972	0.210771	0.20736			0.63	1.94474			340.8	0.7278	0.733476	0.655819	0.656431	0.542202	0.52781	0.32949	0.326008	0.168345	0.169816	0.0970597	0.0923611
	0.953513	0.602382			341	0.0345946	0.0271687	0.65659	0.659867	0.647756	0.652589	0.579434	0.571733	0.365268	0.356972	0.210739	0.20736			0.631	1.94325			341	0.724238	0.733476	0.658391	0.656431	0.540879	0.52781	0.331743	0.326008	0.166985	0.169816	0.0962498	0.0923611
	0.954346	0.602193			341.2	0.0345065	0.0271687	0.655988	0.659867	0.647931	0.652589	0.579793	0.571732	0.365372	0.356972	0.210746	0.20736			0.631	1.94141			341.2	0.724426	0.733476	0.653721	0.656431	0.53758	0.52781	0.329659	0.326008	0.173196	0.169816	0.095247	0.0923611
	0.955179	0.60247			341.4	0.0344793	0.0271687	0.655964	0.659867	0.647708	0.652589	0.579843	0.571732	0.365219	0.356972	0.210741	0.20736			0.632	1.93999			341.4	0.725676	0.733476	0.651903	0.656431	0.539684	0.52781	0.331821	0.326008	0.172522	0.169816	0.0903929	0.0923611
	0.956011	0.602645			341.6	0.0347012	0.0271687	0.655986	0.659867	0.647608	0.652589	0.579702	0.571732	0.365359	0.356972	0.21098	0.20736			0.632	1.93839			341.6	0.724945	0.733476	0.655029	0.656431	0.537275	0.52781	0.328956	0.326008	0.173998	0.169816	0.0952976	0.092361
	0.956844	0.602071			341.8	0.0349338	0.0271687	0.655673	0.659867	0.647711	0.652589	0.579972	0.571732	0.365229	0.356972	0.210922	0.20736			0.633	1.9369			341.8	0.722053	0.733476	0.653372	0.656431	0.535126	0.52781	0.329332	0.326008	0.167715	0.169816	0.0953804	0.092361
	0.957677	0.602009			342	0.035089	0.0271687	0.656037	0.659867	0.647768	0.652589	0.580224	0.571732	0.365414	0.356972	0.211278	0.20736			0.633	1.93548			342	0.726028	0.733476	0.653308	0.656431	0.541785	0.52781	0.332443	0.326008	0.167129	0.169816	0.0929863	0.092361
	0.958509	0.601854			342.2	0.0353979	0.0271687	0.656429	0.659867	0.647953	0.652589	0.580769	0.571732	0.365489	0.356972	0.211739	0.20736			0.634	1.93388			342.2	0.725154	0.733476	0.652684	0.656431	0.541335	0.52781	0.329848	0.326008	0.167909	0.169816	0.0917966	0.092361
	0.959342	0.601225			342.4	0.0357456	0.0271687	0.65699	0.659867	0.648602	0.652589	0.580897	0.571732	0.365975	0.356972	0.212298	0.20736			0.634	1.93258			342.4	0.728024	0.733476	0.651579	0.656431	0.542983	0.52781	0.330431	0.326008	0.170302	0.169816	0.0938947	0.092361
	0.960175	0.601218			342.6	0.0358935	0.0271687	0.657442	0.659867	0.648848	0.652589	0.580831	0.571732	0.365991	0.356972	0.212361	0.20736			0.635	1.93141			342.6	0.729748	0.733476	0.659093	0.656431	0.539213	0.52781	0.331077	0.326008	0.171812	0.169816	0.0942394	0.092361
	0.961007	0.60149			342.8	0.0359588	0.0271687	0.657745	0.659867	0.648927	0.652589	0.581031	0.571732	0.366472	0.356972	0.212702	0.20736			0.635	1.93004			342.8	0.729188	0.733476	0.655072	0.656431	0.541753	0.52781	0.33375	0.326008	0.169324	0.169816	0.0910713	0.092361
	0.96184	0.601889			343	0.0366635	0.0271687	0.657905	0.659867	0.649155	0.652589	0.581148	0.571732	0.366731	0.356972	0.212581	0.20736			0.636	1.92851			343	0.727444	0.733476	0.656586	0.656431	0.540074	0.52781	0.32832	0.326008	0.173	0.169816	0.0900215	0.092361
	0.962672	0.601766			343.2	0.035945	0.0271687	0.657712	0.659867	0.649285	0.652589	0.581123	0.571732	0.366555	0.356972	0.212794	0.20736			0.637	1.92693			343.2	0.725706	0.733476	0.656209	0.656431	0.541022	0.52781	0.332976	0.326008	0.171665	0.169816	0.0903869	0.092361
	0.963505	0.601046			343.4	0.0358047	0.0271687	0.657458	0.659867	0.648996	0.652589	0.580616	0.571732	0.36631	0.356972	0.212675	0.20736			0.637	1.92505			343.4	0.727757	0.733476	0.652156	0.656431	0.545197	0.52781	0.329388	0.326008	0.171239	0.169816	0.0911007	0.092361
	0.964338	0.600357			343.6	0.0364508	0.0271687	0.657609	0.659867	0.649125	0.652589	0.580149	0.571732	0.366168	0.356972	0.213096	0.20736			0.638	1.92275			343.6	0.721657	0.733476	0.653941	0.656431	0.541882	0.52781	0.331586	0.326008	0.17172	0.169816	0.0957239	0.092361
	0.96517	0.59975			343.8	0.035999	0.0271687	0.657362	0.659867	0.649041	0.652589	0.580097	0.571732	0.3661	0.356972	0.212413	0.20736			0.638	1.92075			343.8	0.722623	0.733476	0.65172	0.656431	0.542361	0.52781	0.332645	0.326008	0.16994	0.169816	0.0923068	0.092361
	0.966003	0.599803			344	0.0363124	0.0271687	0.657648	0.659867	0.649341	0.652589	0.580602	0.571732	0.366274	0.356972	0.212833	0.20736			0.639	1.9185			344	0.720645	0.733476	0.655596	0.656431	0.538208	0.52781	0.330822	0.326008	0.171937	0.169816	0.0916236	0.092361
	0.966836	0.599683			344.2	0.0360171	0.0271687	0.657676	0.659867	0.649181	0.652589	0.580361	0.571732	0.365577	0.356972	0.212709	0.20736			0.639	1.91574			344.2	0.728735	0.733475	0.650524	0.65643	0.538776	0.52781	0.332704	0.326008	0.171007	0.169816	0.09327	0.092361
	0.967668	0.599308			344.4	0.035875	0.0271687	0.657612	0.659867	0.648857	0.652589	0.580106	0.571732	0.365578	0.356972	0.212397	0.20736			0.64	1.91308			344.4	0.726599	0.733475	0.654389	0.65643	0.53887	0.52781	0.334331	0.326008	0.170692	0.169816	0.0951449	0.092361
	0.968501	0.599134			344.6	0.0359095	0.0271687	0.657718	0.659867	0.64913	0.652589	0.58043	0.571732	0.365775	0.356972	0.212833	0.20736			0.64	1.91135			344.6	0.730161	0.733475	0.651157	0.65643	0.539689	0.52781	0.328423	0.326008	0.169628	0.169816	0.0925382	0.092361
	0.969334	0.598879			344.8	0.0357944	0.0271687	0.65733	0.659867	0.648985	0.652589	0.580187	0.571732	0.365524	0.356972	0.212555	0.20736			0.641	1.90978			344.8	0.726148	0.733475	0.651041	0.65643	0.540598	0.52781	0.328675	0.326008	0.170382	0.169816	0.0905668	0.092361
	0.970166	0.598628			345	0.0354099	0.0271687	0.65674	0.659867	0.648955	0.652589	0.579941	0.571732	0.365043	0.356972	0.212454	0.20736			0.641	1.90791			345	0.721416	0.733475	0.657247	0.65643	0.540808	0.52781	0.33201	0.326008	0.168768	0.169816	0.0929874	0.092361
	0.970999	0.598522			345.2	0.0348974	0.0271687	0.656498	0.659867	0.648413	0.652589	0.579982	0.571732	0.364547	0.356972	0.212315	0.20736			0.642	1.90625			345.2	0.727789	0.733475	0.653944	0.65643	0.538937	0.52781	0.333402	0.326008	0.16876	0.169816	0.0948411	0.092361
	0.971832	0.598241			345.4	0.0352402	0.0271687	0.656754	0.659867	0.648157	0.652589	0.579805	0.571732	0.364143	0.356972	0.212354	0.20736			0.643	1.90459			345.4	0.723572	0.733475	0.654246	0.65643	0.541055	0.52781	0.335184	0.326008	0.170072	0.169816	0.0938599	0.092361
	0.972664	0.597929			345.6	0.0350963	0.0271687	0.656287	0.659867	0.64788	0.652589	0.579632	0.571732	0.364226	0.356972	0.212036	0.20736			0.643	1.9029			345.6	0.72631	0.733475	0.653584	0.65643	0.544577	0.52781	0.334638	0.326008	0.168168	0.169816	0.0937446	0.092361
	0.973497	0.597894			345.8	0.034901	0.0271687	0.65644	0.659866	0.648059	0.652589	0.579695	0.571732	0.363997	0.356972	0.211902	0.20736			0.644	1.90182			345.8	0.727528	0.733475	0.655173	0.65643	0.543213	0.52781	0.333605	0.326008	0.171772	0.169816	0.0940298	0.092361
	0.974329	0.598175			346	0.0352069	0.0271687	0.656932	0.659866	0.648249	0.652589	0.580051	0.571732	0.365002	0.356972	0.212344	0.20736			0.644	1.90003			346	0.725284	0.733475	0.65507	0.65643	0.541903	0.52781	0.330552	0.326008	0.170082	0.169816	0.0927414	0.092361
	0.975162	0.598472			346.2	0.0351546	0.0271687	0.656889	0.659866	0.64823	0.652589	0.580025	0.571732	0.365179	0.356972	0.212227	0.20736			0.645	1.89817			346.2	0.726801	0.733475	0.654832	0.65643	0.541582	0.52781	0.325364	0.326008	0.169515	0.169816	0.0894985	0.0923609
	0.975995	0.597896			346.4	0.0352057	0.0271687	0.657233	0.659866	0.648131	0.652589	0.580107	0.571732	0.365978	0.356972	0.211965	0.20736			0.645	1.89615			346.4	0.727144	0.733475	0.652054	0.65643	0.542367	0.52781	0.334271	0.326008	0.172165	0.169816	0.0953586	0.0923609
	0.976827	0.597432			346.6	0.0353868	0.0271687	0.657183	0.659866	0.648131	0.652589	0.580117	0.571732	0.366373	0.356972	0.211413	0.20736			0.646	1.89442			346.6	0.724769	0.733475	0.651318	0.65643	0.542086	0.52781	0.332767	0.326008	0.172218	0.169816	0.0939992	0.0923609
	0.97766	0.597185			346.8	0.0347424	0.0271687	0.657071	0.659866	0.647956	0.652589	0.580132	0.571732	0.366995	0.356972	0.21127	0.20736			0.646	1.89234			346.8	0.726093	0.733475	0.656531	0.65643	0.538067	0.52781	0.330806	0.326008	0.166249	0.169816	0.0942221	0.0923609
	0.978493	0.596635			347	0.0348951	0.0271687	0.656707	0.659866	0.64822	0.652589	0.580153	0.571732	0.367248	0.356972	0.211	0.20736			0.647	1.89053			347	0.726306	0.733475	0.655393	0.65643	0.540304	0.52781	0.329453	0.326008	0.170761	0.169816	0.0929294	0.0923609
	0.979325	0.596677			347.2	0.03405	0.0271687	0.656766	0.659866	0.648251	0.652589	0.58061	0.571732	0.367466	0.356972	0.210916	0.20736			0.647	1.88852			347.2	0.729498	0.733475	0.654648	0.65643	0.539976	0.52781	0.333242	0.326008	0.175865	0.169816	0.0951533	0.0923609
	0.980158	0.596548			347.4	0.0344566	0.0271687	0.657072	0.659866	0.647869	0.652589	0.580706	0.571732	0.367825	0.356972	0.210568	0.20736			0.648	1.88621			347.4	0.723147	0.733475	0.65265	0.65643	0.538766	0.52781	0.331671	0.326008	0.171771	0.169816	0.0914646	0.0923609
	0.980991	0.596839			347.6	0.0350128	0.0271687	0.657428	0.659866	0.648412	0.652589	0.580835	0.571732	0.367945	0.356972	0.211009	0.20736			0.649	1.88345			347.6	0.725432	0.733475	0.65686	0.65643	0.542752	0.52781	0.330867	0.326008	0.172975	0.169816	0.0946137	0.0923609
	0.981823	0.597375			347.8	0.0345313	0.0271687	0.657259	0.659866	0.647981	0.652589	0.580684	0.571732	0.367638	0.356972	0.210649	0.20736			0.649	1.88089			347.8	0.725277	0.733475	0.655454	0.65643	0.537753	0.52781	0.33538	0.326008	0.174392	0.169816	0.093135	0.0923609
	0.982656	0.597151			348	0.034863	0.0271687	0.657336	0.659866	0.64817	0.652589	0.58077	0.571732	0.36778	0.356972	0.211457	0.20736			0.65	1.87897			348	0.72496	0.733475	0.652693	0.65643	0.543194	0.527809	0.333909	0.326008	0.171112	0.169816	0.0901269	0.0923609
	0.983489	0.596845			348.2	0.034831	0.0271687	0.657692	0.659866	0.6481	0.652589	0.580545	0.571732	0.367814	0.356972	0.211748	0.20736			0.65	1.87717			348.2	0.728804	0.733475	0.656292	0.65643	0.543873	0.527809	0.333516	0.326008	0.171344	0.169816	0.0951109	0.0923609
	0.984321	0.596594			348.4	0.0347442	0.0271687	0.657682	0.659866	0.647945	0.652589	0.580443	0.571732	0.367638	0.356972	0.211852	0.20736			0.651	1.87509			348.4	0.723464	0.733475	0.653538	0.65643	0.543001	0.527809	0.335996	0.326008	0.166566	0.169816	0.0911754	0.0923609
	0.985154	0.596404			348.6	0.0350551	0.0271687	0.657893	0.659866	0.648414	0.652589	0.580547	0.571732	0.367477	0.356972	0.212136	0.20736			0.651	1.87312			348.6	0.727689	0.733475	0.654806	0.65643	0.542002	0.527809	0.331164	0.326008	0.171172	0.169816	0.0965792	0.0923609
	0.985986	0.595518			348.8	0.0354023	0.0271687	0.657853	0.659866	0.648841	0.652589	0.580244	0.571732	0.367526	0.356972	0.212217	0.20736			0.652	1.87072			348.8	0.72829	0.733475	0.655416	0.65643	0.537809	0.527809	0.330578	0.326008	0.169543	0.169816	0.0951877	0.0923609
	0.986819	0.595174			349	0.0357824	0.0271687	0.658143	0.659866	0.648651	0.652589	0.580283	0.571732	0.367034	0.356972	0.212211	0.20736			0.652	1.86872			349	0.726612	0.733475	0.654937	0.65643	0.538635	0.527809	0.334308	0.326008	0.168006	0.169816	0.0935689	0.0923609
	0.987652	0.594617			349.2	0.0359498	0.0271687	0.659	0.659866	0.648463	0.652589	0.580394	0.571732	0.366654	0.356972	0.212387	0.20736			0.653	1.86619			349.2	0.729351	0.733475	0.65497	0.65643	0.538448	0.527809	0.331966	0.326008	0.169337	0.169816	0.0970784	0.0923609
	0.988484	0.595095			349.4	0.0358857	0.0271687	0.658865	0.659866	0.648392	0.652589	0.579591	0.571732	0.366322	0.356972	0.211841	0.20736			0.653	1.86349			349.4	0.728408	0.733475	0.657151	0.65643	0.541625	0.527809	0.335262	0.326008	0.170681	0.169816	0.0934331	0.0923609
	0.989317	0.595142			349.6	0.035326	0.0271687	0.658512	0.659866	0.648313	0.652589	0.579472	0.571732	0.366277	0.356972	0.211744	0.20736			0.654	1.86109			349.6	0.724777	0.733475	0.655847	0.65643	0.543502	0.527809	0.333594	0.326008	0.173847	0.169816	0.0949488	0.0923609
	0.99015	0.594922			349.8	0.0349591	0.0271687	0.659134	0.659866	0.648693	0.652589	0.579446	0.571732	0.366235	0.356972	0.211744	0.20736			0.655	1.85839			349.8	0.730826	0.733475	0.657055	0.65643	0.541336	0.527809	0.333321	0.326008	0.173072	0.169816	0.0884198	0.0923609
	0.990982	0.594778			350	0.0351332	0.0271687	0.658927	0.659866	0.648722	0.652589	0.579215	0.571732	0.366635	0.356972	0.211895	0.20736			0.655	1.85594			350	0.728917	0.733475	0.650034	0.65643	0.542241	0.527809	0.331194	0.326008	0.171756	0.169816	0.0915711	0.0923609
	0.991815	0.594218			350.2	0.0353959	0.0271687	0.659009	0.659866	0.648733	0.652589	0.578558	0.571732	0.366448	0.356972	0.211298	0.20736			0.656	1.85393			350.2	0.724538	0.733475	0.653453	0.65643	0.538823	0.527809	0.329733	0.326008	0.171136	0.169816	0.0949704	0.0923609
	0.992648	0.593848			350.4	0.0355568	0.0271687	0.658816	0.659866	0.648443	0.652589	0.578716	0.571732	0.36645	0.356972	0.210662	0.20736			0.656	1.85212			350.4	0.727289	0.733475	0.655987	0.65643	0.542546	0.527809	0.329837	0.326008	0.170453	0.169816	0.0940521	0.0923609
	0.99348	0.593765			350.6	0.0356967	0.0271687	0.658439	0.659866	0.649026	0.652589	0.578953	0.571732	0.366473	0.356972	0.21058	0.20736			0.657	1.85014			350.6	0.724166	0.733475	0.656593	0.65643	0.54121	0.527809	0.333473	0.326008	0.16959	0.169816	0.0939382	0.0923609
	0.994313	0.593548			350.8	0.0353961	0.0271687	0.65831	0.659866	0.649022	0.652589	0.578828	0.571732	0.366463	0.356972	0.210377	0.20736			0.657	1.84798			350.8	0.727204	0.733474	0.656396	0.65643	0.541109	0.527809	0.33326	0.326007	0.172085	0.169816	0.0937266	0.0923609
	0.995145	0.593152			351	0.0362549	0.0271687	0.658287	0.659866	0.649505	0.652589	0.579879	0.571732	0.366749	0.356972	0.210815	0.20736			0.658	1.8459			351	0.725422	0.733474	0.652575	0.65643	0.54204	0.527809	0.330336	0.326007	0.168921	0.169816	0.0935796	0.0923609
	0.995978	0.593174			351.2	0.0360661	0.0271687	0.658442	0.659866	0.649154	0.652589	0.579959	0.571732	0.366625	0.356972	0.210802	0.20736			0.658	1.84408			351.2	0.72463	0.733474	0.65474	0.65643	0.541527	0.527809	0.334048	0.326007	0.169866	0.169816	0.0899788	0.0923609
	0.996811	0.593072			351.4	0.0365004	0.0271687	0.658269	0.659866	0.648926	0.652589	0.580089	0.571732	0.366912	0.356972	0.210867	0.20736			0.659	1.84229			351.4	0.726904	0.733474	0.651368	0.65643	0.54241	0.527809	0.327599	0.326007	0.169069	0.169816	0.0953125	0.0923608
	0.997643	0.592598			351.6	0.036817	0.0271687	0.658135	0.659866	0.649292	0.652588	0.580193	0.571732	0.366766	0.356972	0.211381	0.20736			0.659	1.84001			351.6	0.726586	0.733474	0.655841	0.656429	0.54446	0.527809	0.332019	0.326007	0.169037	0.169816	0.0933563	0.0923608
	0.998476	0.592543			351.8	0.0369787	0.0271687	0.657757	0.659866	0.648915	0.652588	0.579977	0.571732	0.366483	0.356972	0.211304	0.20736			0.66	1.83792			351.8	0.729653	0.733474	0.654931	0.656429	0.540275	0.527809	0.333813	0.326007	0.167663	0.169816	0.0977576	0.0923608
	0.999309	0.592241			352	0.0374394	0.0271687	0.657686	0.659866	0.649562	0.652588	0.580341	0.571732	0.367114	0.356972	0.212147	0.20736			0.661	1.83607			352	0.729571	0.733474	0.653255	0.656429	0.538662	0.527809	0.330022	0.326007	0.172613	0.169816	0.0916998	0.0923608
	1.00014	0.592916			352.2	0.037005	0.0271687	0.65761	0.659866	0.649563	0.652588	0.580148	0.571732	0.367048	0.356972	0.212189	0.20736			0.661	1.83448			352.2	0.724037	0.733474	0.654275	0.656429	0.541395	0.527809	0.333673	0.326007	0.174864	0.169816	0.100641	0.0923608
	1.00097	0.593094			352.4	0.0370831	0.0271687	0.657625	0.659866	0.649545	0.652588	0.580245	0.571732	0.366715	0.356972	0.212611	0.20736			0.662	1.83301			352.4	0.726108	0.733474	0.656863	0.656429	0.542946	0.527809	0.332555	0.326007	0.175619	0.169816	0.0931191	0.0923608
	1.00181	0.593032			352.6	0.0367535	0.0271687	0.657493	0.659866	0.649621	0.652588	0.579827	0.571732	0.366755	0.356972	0.212792	0.20736			0.662	1.83158			352.6	0.722323	0.733474	0.653957	0.656429	0.543671	0.527809	0.331893	0.326007	0.172047	0.169816	0.0934868	0.0923608
	1.00264	0.592744			352.8	0.0366896	0.0271687	0.65773	0.659866	0.64975	0.652588	0.579976	0.571732	0.36697	0.356972	0.212996	0.20736			0.663	1.82961			352.8	0.723601	0.733474	0.651826	0.656429	0.545096	0.527809	0.329501	0.326007	0.173706	0.169816	0.0938444	0.0923608
	1.00347	0.592591			353	0.0365594	0.0271687	0.658094	0.659866	0.64905	0.652588	0.579909	0.571732	0.366882	0.356972	0.212639	0.20736			0.663	1.82748			353	0.727662	0.733474	0.654276	0.656429	0.541677	0.527809	0.333446	0.326007	0.172495	0.169816	0.093327	0.0923608
	1.00431	0.593654			353.2	0.0360754	0.0271687	0.658381	0.659866	0.649	0.652588	0.579923	0.571732	0.366666	0.356972	0.212786	0.20736			0.664	1.82516			353.2	0.727757	0.733474	0.653954	0.656429	0.542566	0.527809	0.332382	0.326007	0.173997	0.169816	0.0928662	0.0923608
	1.00514	0.594812			353.4	0.035332	0.0271687	0.658123	0.659866	0.64889	0.652588	0.579861	0.571732	0.366814	0.356972	0.212565	0.20736			0.664	1.82297			353.4	0.728116	0.733474	0.652618	0.656429	0.54285	0.527809	0.332951	0.326007	0.175068	0.169816	0.0911661	0.0923608
	1.00597	0.595445			353.6	0.0349922	0.0271687	0.658582	0.659866	0.649533	0.652588	0.580869	0.571732	0.367373	0.356972	0.213122	0.20736			0.665	1.82104			353.6	0.727357	0.733474	0.653046	0.656429	0.539659	0.527809	0.330239	0.326007	0.171389	0.169816	0.0945458	0.0923608
	1.0068	0.596101			353.8	0.0347492	0.0271687	0.65932	0.659866	0.650354	0.652588	0.581004	0.571732	0.367586	0.356972	0.213338	0.20736			0.665	1.81925			353.8	0.729603	0.733474	0.656754	0.656429	0.542091	0.527809	0.33663	0.326007	0.170862	0.169816	0.0928895	0.0923608
	1.00764	0.595764			354	0.0351755	0.0271687	0.659471	0.659866	0.650663	0.652588	0.581111	0.571732	0.367717	0.356972	0.213581	0.20736			0.666	1.8176			354	0.727501	0.733474	0.65746	0.656429	0.542617	0.527809	0.332392	0.326007	0.172166	0.169816	0.0931158	0.0923608
	1.00847	0.596091			354.2	0.035474	0.0271687	0.659932	0.659866	0.651141	0.652588	0.58155	0.571732	0.367879	0.356972	0.213837	0.20736			0.667	1.81633			354.2	0.727623	0.733474	0.650939	0.656429	0.539734	0.527809	0.332192	0.326007	0.175624	0.169816	0.0940238	0.0923608
	1.0093	0.596341			354.4	0.0354315	0.0271687	0.659735	0.659866	0.65128	0.652588	0.582167	0.571732	0.367588	0.356972	0.213609	0.20736			0.667	1.81561			354.4	0.731011	0.733474	0.655031	0.656429	0.541168	0.527809	0.332172	0.326007	0.171063	0.169816	0.091795	0.0923608
	1.01013	0.596133			354.6	0.0353998	0.0271687	0.659833	0.659866	0.651666	0.652588	0.582593	0.571732	0.367771	0.356972	0.213624	0.20736			0.668	1.81427			354.6	0.729218	0.733474	0.65598	0.656429	0.540769	0.527809	0.33601	0.326007	0.168732	0.169816	0.091334	0.0923608
	1.01097	0.596046			354.8	0.0355668	0.0271687	0.659764	0.659866	0.651265	0.652588	0.582401	0.571732	0.367333	0.356972	0.213259	0.20736			0.668	1.81271			354.8	0.729635	0.733474	0.65744	0.656429	0.541802	0.527809	0.332798	0.326007	0.17278	0.169816	0.0960116	0.0923608
	1.0118	0.595636			355	0.0360325	0.0271687	0.659677	0.659866	0.651325	0.652588	0.582815	0.571732	0.367373	0.356972	0.213363	0.20736			0.669	1.81163			355	0.725624	0.733474	0.656788	0.656429	0.547264	0.527809	0.333271	0.326007	0.175696	0.169816	0.094022	0.0923608
	1.01263	0.595342			355.2	0.0353648	0.0271687	0.659098	0.659866	0.650806	0.652588	0.582128	0.571732	0.36668	0.356972	0.212682	0.20736			0.669	1.81032			355.2	0.732763	0.733474	0.650612	0.656429	0.541519	0.527809	0.331573	0.326007	0.172008	0.169816	0.0915742	0.0923608
	1.01346	0.595225			355.4	0.0352481	0.0271687	0.658532	0.659866	0.6505	0.652588	0.581983	0.571732	0.366619	0.356972	0.212461	0.20736			0.67	1.80873			355.4	0.729921	0.733474	0.653554	0.656429	0.540027	0.527809	0.333965	0.326007	0.174523	0.169816	0.0939134	0.0923608
	1.0143	0.595268			355.6	0.0354093	0.0271687	0.657911	0.659866	0.650188	0.652588	0.581383	0.571732	0.366061	0.356972	0.212318	0.20736			0.67	1.80709			355.6	0.727476	0.733474	0.652411	0.656429	0.539952	0.527809	0.336708	0.326007	0.169768	0.169816	0.0945036	0.0923608
	1.01513	0.595046			355.8	0.0357611	0.0271687	0.657924	0.659866	0.650232	0.652588	0.580785	0.571732	0.366164	0.356972	0.212716	0.20736			0.671	1.80569			355.8	0.729347	0.733474	0.655456	0.656429	0.542222	0.527809	0.334358	0.326007	0.17198	0.169816	0.0968583	0.0923608
	1.01596	0.594529			356	0.0357916	0.0271687	0.657702	0.659866	0.650264	0.652588	0.580491	0.571732	0.366387	0.356972	0.213307	0.20736			0.671	1.80392			356	0.726106	0.733474	0.655409	0.656429	0.54285	0.527809	0.332872	0.326007	0.174832	0.169816	0.0952384	0.0923608
	1.01679	0.593705			356.2	0.0357197	0.0271687	0.657421	0.659866	0.650256	0.652588	0.580014	0.571732	0.366162	0.356972	0.213237	0.20736			0.672	1.80146			356.2	0.726321	0.733474	0.653532	0.656429	0.540989	0.527809	0.33374	0.326007	0.172343	0.169816	0.0932157	0.0923608
	1.01763	0.593691			356.4	0.0363465	0.0271687	0.65727	0.659866	0.650127	0.652588	0.579695	0.571732	0.366688	0.356972	0.213278	0.20736			0.673	1.79945			356.4	0.731868	0.733474	0.655397	0.656429	0.539236	0.527809	0.332103	0.326007	0.168725	0.169816	0.0948911	0.0923608
	1.01846	0.594683			356.6	0.0363119	0.0271687	0.657482	0.659866	0.65004	0.652588	0.579589	0.571732	0.367561	0.356972	0.213416	0.20736			0.673	1.79676			356.6	0.729019	0.733474	0.657034	0.656429	0.542093	0.527809	0.331721	0.326007	0.17038	0.169816	0.0955816	0.0923608
	1.01929	0.594911			356.8	0.036792	0.0271687	0.657667	0.659866	0.650067	0.652588	0.5797	0.571732	0.367703	0.356972	0.213474	0.20736			0.674	1.79418			356.8	0.724034	0.733474	0.658612	0.656429	0.544953	0.527809	0.332843	0.326007	0.17159	0.169816	0.0944658	0.0923608
	1.02012	0.595782			357	0.0368172	0.0271687	0.657692	0.659866	0.649646	0.652588	0.579609	0.571732	0.368039	0.356972	0.213794	0.20736			0.674	1.79196			357	0.725445	0.733474	0.659803	0.656429	0.538382	0.527809	0.333712	0.326007	0.171844	0.169816	0.0941753	0.0923608
	1.02096	0.594646			357.2	0.0367253	0.0271687	0.657849	0.659866	0.649769	0.652588	0.579833	0.571732	0.368217	0.356972	0.214402	0.20736			0.675	1.79			357.2	0.724739	0.733473	0.654992	0.656429	0.542193	0.527808	0.332691	0.326007	0.167761	0.169816	0.0993684	0.0923607
	1.02179	0.595067			357.4	0.0361199	0.0271687	0.657822	0.659866	0.649678	0.652588	0.580012	0.571732	0.368504	0.356972	0.214367	0.20736			0.675	1.78769			357.4	0.729752	0.733473	0.654429	0.656429	0.542702	0.527808	0.335189	0.326007	0.172464	0.169816	0.0959979	0.0923607
	1.02262	0.594623			357.6	0.0361383	0.0271687	0.658414	0.659866	0.650456	0.652588	0.580465	0.571732	0.369055	0.356972	0.214563	0.20736			0.676	1.78545			357.6	0.727153	0.733473	0.655495	0.656429	0.546811	0.527808	0.335107	0.326007	0.173145	0.169816	0.0939537	0.0923607
	1.02346	0.594264			357.8	0.036376	0.0271687	0.659178	0.659866	0.650878	0.652588	0.58081	0.571732	0.369335	0.356972	0.214969	0.20736			0.676	1.78333			357.8	0.728357	0.733473	0.654884	0.656429	0.541582	0.527808	0.333525	0.326007	0.169277	0.169816	0.095187	0.0923607
	1.02429	0.594176			358	0.0364049	0.0271687	0.659682	0.659866	0.650861	0.652588	0.581492	0.571732	0.369473	0.356972	0.215161	0.20736			0.677	1.78096			358	0.725491	0.733473	0.652658	0.656429	0.544479	0.527808	0.333178	0.326007	0.171099	0.169816	0.0943353	0.0923607
	1.02512	0.594181			358.2	0.0361574	0.0271687	0.659889	0.659866	0.650945	0.652588	0.58179	0.571732	0.36941	0.356972	0.215186	0.20736			0.677	1.7786			358.2	0.727583	0.733473	0.653576	0.656429	0.540567	0.527808	0.332975	0.326007	0.169941	0.169816	0.0971608	0.0923607
	1.02595	0.593996			358.4	0.0368117	0.0271687	0.660136	0.659866	0.650928	0.652588	0.582632	0.571732	0.369431	0.356972	0.214911	0.20736			0.678	1.77658			358.4	0.724166	0.733473	0.657623	0.656429	0.542669	0.527808	0.333207	0.326007	0.169297	0.169816	0.0922018	0.0923607
	1.02679	0.593861			358.6	0.0371874	0.0271687	0.66032	0.659866	0.651059	0.652588	0.583038	0.571732	0.369596	0.356972	0.21475	0.20736			0.679	1.77443			358.6	0.724665	0.733473	0.656912	0.656429	0.542561	0.527808	0.330943	0.326007	0.172025	0.169815	0.0956295	0.0923607
	1.02762	0.593332			358.8	0.0378139	0.0271687	0.660561	0.659866	0.65095	0.652588	0.582862	0.571732	0.369463	0.356972	0.214399	0.20736			0.679	1.772			358.8	0.729254	0.733473	0.654997	0.656428	0.541977	0.527808	0.333933	0.326007	0.171363	0.169815	0.0922146	0.0923607
	1.02845	0.593582			359	0.0373273	0.0271687	0.660567	0.659866	0.650904	0.652588	0.582944	0.571732	0.369464	0.356972	0.214152	0.20736			0.68	1.76945			359	0.726857	0.733473	0.657114	0.656428	0.539957	0.527808	0.334279	0.326007	0.172856	0.169815	0.0931869	0.0923607
	1.02928	0.594609			359.2	0.0372179	0.0271687	0.660422	0.659866	0.650769	0.652588	0.582832	0.571732	0.369009	0.356972	0.213875	0.20736			0.68	1.76717			359.2	0.727572	0.733473	0.654289	0.656428	0.538751	0.527808	0.335766	0.326007	0.168809	0.169815	0.0969039	0.0923607
	1.03012	0.593684			359.4	0.0374221	0.0271687	0.660188	0.659866	0.65063	0.652588	0.58237	0.571732	0.368898	0.356972	0.21393	0.20736			0.681	1.76463			359.4	0.725513	0.733473	0.655213	0.656428	0.54442	0.527808	0.332782	0.326007	0.173186	0.169815	0.0949842	0.0923607
	1.03095	0.593938			359.6	0.0378014	0.0271687	0.660141	0.659866	0.650772	0.652588	0.582071	0.571732	0.368949	0.356972	0.213947	0.20736			0.681	1.76298			359.6	0.728978	0.733473	0.654592	0.656428	0.545605	0.527808	0.335152	0.326007	0.172611	0.169815	0.0927882	0.0923607
	1.03178	0.593489			359.8	0.0384087	0.0271687	0.660626	0.659866	0.651292	0.652588	0.581782	0.571732	0.369133	0.356972	0.214538	0.20736			0.682	1.76147			359.8	0.724604	0.733473	0.654012	0.656428	0.542837	0.527808	0.333859	0.326007	0.172694	0.169815	0.094502	0.0923607
	1.03261	0.593555			360	0.0387356	0.0271687	0.660453	0.659866	0.651185	0.652588	0.581719	0.571732	0.369212	0.356972	0.214561	0.20736			0.682	1.7596			360	0.729398	0.733473	0.657937	0.656428	0.540991	0.527808	0.330692	0.326007	0.169284	0.169815	0.0951654	0.0923607
	1.03345	0.594505			360.2	0.0388451	0.0271687	0.660344	0.659866	0.651163	0.652588	0.581408	0.571732	0.368878	0.356972	0.214364	0.20736			0.683	1.75781			360.2	0.729678	0.733473	0.657893	0.656428	0.543967	0.527808	0.330561	0.326007	0.171138	0.169815	0.0973524	0.0923607
	1.03428	0.594865			360.4	0.0389103	0.0271687	0.660325	0.659866	0.650717	0.652588	0.580903	0.571732	0.369238	0.356972	0.214303	0.20736			0.683	1.75589			360.4	0.725059	0.733473	0.655743	0.656428	0.545858	0.527808	0.336174	0.326007	0.169652	0.169815	0.0960847	0.0923607
	1.03511	0.595518			360.6	0.0388598	0.0271687	0.660329	0.659866	0.650338	0.652588	0.580854	0.571732	0.368849	0.356972	0.214245	0.20736			0.684	1.75388			360.6	0.728045	0.733473	0.652254	0.656428	0.539427	0.527808	0.335866	0.326007	0.173976	0.169815	0.095578	0.0923607
	1.03594	0.595434			360.8	0.0384047	0.0271687	0.660174	0.659866	0.650433	0.652588	0.580647	0.571732	0.367835	0.356972	0.213653	0.20736			0.685	1.75193			360.8	0.728419	0.733473	0.65868	0.656428	0.543635	0.527808	0.333211	0.326007	0.172404	0.169815	0.0932149	0.0923607
	1.03678	0.596066			361	0.0378044	0.0271687	0.660235	0.659866	0.650205	0.652588	0.580541	0.571732	0.367944	0.356972	0.213762	0.20736			0.685	1.74986			361	0.72554	0.733473	0.65695	0.656428	0.542326	0.527808	0.33238	0.326007	0.173879	0.169815	0.0941072	0.0923607
	1.03761	0.596439			361.2	0.0373619	0.0271687	0.660121	0.659866	0.650107	0.652588	0.580557	0.571732	0.367545	0.356972	0.213494	0.207359			0.686	1.74761			361.2	0.729516	0.733473	0.649457	0.656428	0.543753	0.527808	0.330778	0.326007	0.175942	0.169815	0.0970069	0.0923607
	1.03844	0.597497			361.4	0.0367522	0.0271687	0.659804	0.659866	0.650151	0.652588	0.580374	0.571732	0.367343	0.356972	0.213025	0.207359			0.686	1.74545			361.4	0.727312	0.733473	0.654701	0.656428	0.544903	0.527808	0.332944	0.326007	0.171114	0.169815	0.0969818	0.0923607
	1.03927	0.598265			361.6	0.0369054	0.0271687	0.660684	0.659866	0.651016	0.652588	0.580921	0.571732	0.368162	0.356972	0.213831	0.207359			0.687	1.74332			361.6	0.729722	0.733473	0.653858	0.656428	0.542739	0.527808	0.334056	0.326007	0.174389	0.169815	0.0926511	0.0923607
	1.04011	0.597576			361.8	0.0369222	0.0271687	0.660937	0.659866	0.651014	0.652588	0.580967	0.571732	0.368032	0.356972	0.214302	0.207359			0.687	1.74146			361.8	0.727445	0.733473	0.654967	0.656428	0.541606	0.527808	0.331987	0.326007	0.172318	0.169815	0.091866	0.0923607
	1.04094	0.597237			362	0.0368352	0.0271687	0.661111	0.659866	0.651215	0.652588	0.581212	0.571732	0.36792	0.356972	0.214569	0.207359			0.688	1.73947			362	0.729221	0.733473	0.656081	0.656428	0.544509	0.527808	0.331599	0.326007	0.172587	0.169815	0.0981446	0.0923607
	1.04177	0.597227			362.2	0.0362434	0.0271687	0.660675	0.659866	0.650949	0.652588	0.580569	0.571732	0.367771	0.356972	0.214357	0.207359			0.688	1.73726			362.2	0.730858	0.733473	0.65703	0.656428	0.544074	0.527808	0.336918	0.326007	0.173093	0.169815	0.0959756	0.0923607
	1.04261	0.59682			362.4	0.0371035	0.0271687	0.660848	0.659866	0.651354	0.652588	0.581171	0.571732	0.368236	0.356972	0.214375	0.207359			0.689	1.73544			362.4	0.727057	0.733473	0.656739	0.656428	0.542691	0.527808	0.334572	0.326007	0.172314	0.169815	0.0934575	0.0923606
	1.04344	0.596246			362.6	0.0374878	0.0271687	0.661168	0.659866	0.651662	0.652588	0.580948	0.571732	0.368483	0.356972	0.214307	0.207359			0.689	1.73269			362.6	0.732195	0.733473	0.658833	0.656428	0.54218	0.527808	0.336338	0.326007	0.176723	0.169815	0.0951863	0.0923606
	1.04427	0.596342			362.8	0.0378204	0.0271687	0.661476	0.659866	0.651985	0.652588	0.580798	0.571732	0.368831	0.356972	0.214137	0.207359			0.69	1.72992			362.8	0.724608	0.733473	0.659188	0.656428	0.540162	0.527808	0.335819	0.326007	0.173242	0.169815	0.0974048	0.0923606
	1.0451	0.596341			363	0.037765	0.0271687	0.66171	0.659866	0.652472	0.652588	0.580953	0.571732	0.368772	0.356972	0.214486	0.207359			0.691	1.72725			363	0.728588	0.733473	0.656569	0.656428	0.542724	0.527808	0.332566	0.326007	0.172033	0.169815	0.0940946	0.0923606
	1.04594	0.597226			363.2	0.0381441	0.0271687	0.661336	0.659866	0.652714	0.652588	0.580553	0.571732	0.368411	0.356972	0.214277	0.207359			0.691	1.7246			363.2	0.723214	0.733473	0.65608	0.656428	0.545553	0.527808	0.334248	0.326007	0.171111	0.169815	0.095517	0.0923606
	1.04677	0.597286			363.4	0.0391732	0.0271687	0.661697	0.659866	0.653192	0.652588	0.580925	0.571731	0.368989	0.356972	0.215112	0.207359			0.692	1.72183			363.4	0.732128	0.733473	0.659295	0.656428	0.545255	0.527808	0.332931	0.326007	0.175592	0.169815	0.0965785	0.0923606
	1.0476	0.597634			363.6	0.0393761	0.0271687	0.661752	0.659866	0.653212	0.652588	0.580827	0.571731	0.369282	0.356972	0.2154	0.207359			0.692	1.71938			363.6	0.724681	0.733473	0.654798	0.656428	0.541202	0.527808	0.33372	0.326007	0.170056	0.169815	0.09409	0.0923606
	1.04843	0.597851			363.8	0.0398666	0.0271687	0.661861	0.659866	0.652919	0.652588	0.580655	0.571731	0.369525	0.356972	0.21536	0.207359			0.693	1.71753			363.8	0.727726	0.733472	0.658661	0.656428	0.542761	0.527808	0.335506	0.326007	0.17099	0.169815	0.0964613	0.0923606
	1.04927	0.598413			364	0.0391186	0.0271687	0.661395	0.659866	0.652078	0.652588	0.580401	0.571731	0.369008	0.356972	0.214865	0.207359			0.693	1.71572			364	0.725272	0.733472	0.653384	0.656428	0.542701	0.527808	0.339893	0.326007	0.170149	0.169815	0.0931333	0.0923606
	1.0501	0.598544			364.2	0.0389593	0.0271687	0.661285	0.659866	0.651878	0.652588	0.580585	0.571731	0.368739	0.356972	0.214739	0.207359			0.694	1.71407			364.2	0.730535	0.733472	0.655562	0.656428	0.54646	0.527808	0.337201	0.326007	0.170723	0.169815	0.0949719	0.0923606
	1.05093	0.598923			364.4	0.0391228	0.0271687	0.661003	0.659866	0.651578	0.652588	0.580607	0.571731	0.368809	0.356972	0.214369	0.207359			0.694	1.71156			364.4	0.725641	0.733472	0.651849	0.656428	0.539561	0.527808	0.333044	0.326007	0.177053	0.169815	0.0931206	0.0923606
	1.05177	0.59982			364.6	0.0390008	0.0271687	0.660528	0.659866	0.651487	0.652588	0.58099	0.571731	0.368808	0.356972	0.213823	0.207359			0.695	1.70899			364.6	0.727495	0.733472	0.660424	0.656428	0.542347	0.527808	0.333807	0.326007	0.17734	0.169815	0.099152	0.0923606
	1.0526	0.600474			364.8	0.0389152	0.0271687	0.660979	0.659865	0.651785	0.652588	0.581535	0.571731	0.369268	0.356972	0.213904	0.207359			0.695	1.7064			364.8	0.726864	0.733472	0.657982	0.656428	0.547889	0.527808	0.330817	0.326007	0.172904	0.169815	0.0973358	0.0923606
	1.05343	0.601483			365	0.0380368	0.0271687	0.660654	0.659865	0.651098	0.652588	0.581287	0.571731	0.36884	0.356972	0.213606	0.207359			0.696	1.70411			365	0.725393	0.733472	0.657497	0.656428	0.541769	0.527808	0.334378	0.326007	0.172529	0.169815	0.0973741	0.0923606
	1.05426	0.601405			365.2	0.038083	0.0271687	0.660635	0.659865	0.651098	0.652588	0.581563	0.571731	0.368606	0.356972	0.213823	0.207359			0.697	1.7017			365.2	0.727772	0.733472	0.653181	0.656428	0.543191	0.527808	0.334371	0.326007	0.173553	0.169815	0.0940927	0.0923606
	1.0551	0.601443			365.4	0.037514	0.0271687	0.66039	0.659865	0.650843	0.652588	0.581228	0.571731	0.368519	0.356972	0.214093	0.207359			0.697	1.69923			365.4	0.727191	0.733472	0.655522	0.656428	0.542797	0.527808	0.33914	0.326006	0.173574	0.169815	0.0968965	0.0923606
	1.05593	0.601036			365.6	0.0375117	0.0271687	0.660905	0.659865	0.651081	0.652588	0.581856	0.571731	0.368708	0.356972	0.215103	0.207359			0.698	1.69694			365.6	0.723352	0.733472	0.657081	0.656428	0.541919	0.527808	0.336207	0.326006	0.170363	0.169815	0.0927042	0.0923606
	1.05676	0.601104			365.8	0.036835	0.0271687	0.660408	0.659865	0.650616	0.652588	0.581469	0.571731	0.368179	0.356972	0.214763	0.207359			0.698	1.69472			365.8	0.7266	0.733472	0.656142	0.656428	0.543308	0.527808	0.335197	0.326006	0.171825	0.169815	0.0933847	0.0923606
	1.05759	0.601764			366	0.0361735	0.0271687	0.660374	0.659865	0.650404	0.652588	0.581704	0.571731	0.368125	0.356972	0.214948	0.207359			0.699	1.69261			366	0.727154	0.733472	0.657021	0.656428	0.540773	0.527808	0.338856	0.326006	0.172449	0.169815	0.0945246	0.0923606
	1.05843	0.601615			366.2	0.0357801	0.0271687	0.659948	0.659865	0.650246	0.652588	0.581368	0.571731	0.367984	0.356972	0.214637	0.207359			0.699	1.69028			366.2	0.72587	0.733472	0.655782	0.656427	0.546449	0.527807	0.338364	0.326006	0.170278	0.169815	0.0931951	0.0923606
	1.05926	0.601707			366.4	0.0363118	0.0271687	0.659949	0.659865	0.65095	0.652588	0.581649	0.571731	0.367792	0.356972	0.214875	0.207359			0.7	1.68764			366.4	0.725583	0.733472	0.652253	0.656427	0.545458	0.527807	0.33541	0.326006	0.17283	0.169815	0.0977991	0.0923606
	1.06009	0.601357			366.6	0.0365237	0.0271687	0.659428	0.659865	0.651101	0.652588	0.581671	0.571731	0.367262	0.356972	0.214704	0.207359			0.7	1.68532			366.6	0.722813	0.733472	0.655255	0.656427	0.542614	0.527807	0.334874	0.326006	0.170956	0.169815	0.0943493	0.0923606
	1.06092	0.600829			366.8	0.0371238	0.0271687	0.65995	0.659865	0.651717	0.652588	0.582042	0.571731	0.36733	0.356972	0.214964	0.207359			0.701	1.68352			366.8	0.723263	0.733472	0.660068	0.656427	0.545012	0.527807	0.335083	0.326006	0.174498	0.169815	0.0982223	0.0923606
	1.06176	0.600454			367	0.0369633	0.0271687	0.660214	0.659865	0.651858	0.652588	0.582279	0.571731	0.367178	0.356971	0.21523	0.207359			0.701	1.68188			367	0.727248	0.733472	0.655718	0.656427	0.539153	0.527807	0.336579	0.326006	0.172309	0.169815	0.0986667	0.0923605
	1.06259	0.600797			367.2	0.0373723	0.0271687	0.660429	0.659865	0.652057	0.652588	0.582301	0.571731	0.36719	0.356971	0.215254	0.207359			0.702	1.68036			367.2	0.728273	0.733472	0.656248	0.656427	0.543137	0.527807	0.331757	0.326006	0.17275	0.169815	0.0923217	0.0923605
	1.06342	0.601181			367.4	0.038078	0.0271687	0.660976	0.659865	0.652354	0.652588	0.582742	0.571731	0.367803	0.356971	0.216071	0.207359			0.703	1.67842			367.4	0.733761	0.733472	0.653706	0.656427	0.543856	0.527807	0.329573	0.326006	0.17066	0.169815	0.0959318	0.0923605
	1.06425	0.602129			367.6	0.0377729	0.0271687	0.660878	0.659865	0.651893	0.652588	0.582619	0.571731	0.368059	0.356971	0.215719	0.207359			0.703	1.67688			367.6	0.725224	0.733472	0.654088	0.656427	0.544787	0.527807	0.339126	0.326006	0.174625	0.169815	0.0930036	0.0923605
	1.06509	0.603025			367.8	0.037866	0.0271687	0.66039	0.659865	0.651416	0.652588	0.582398	0.571731	0.367916	0.356971	0.215232	0.207359			0.704	1.675			367.8	0.730578	0.733472	0.656651	0.656427	0.544326	0.527807	0.339251	0.326006	0.1702	0.169815	0.0929427	0.0923605
	1.06592	0.603016			368	0.0374705	0.0271687	0.660275	0.659865	0.650686	0.652588	0.582535	0.571731	0.367692	0.356971	0.215063	0.207359			0.704	1.67241			368	0.728564	0.733472	0.655791	0.656427	0.543211	0.527807	0.3325	0.326006	0.173497	0.169815	0.0966104	0.0923605
	1.06675	0.602106			368.2	0.0382945	0.0271687	0.660494	0.659865	0.650833	0.652588	0.582631	0.571731	0.368382	0.356971	0.215261	0.207359			0.705	1.67107			368.2	0.727202	0.733472	0.656725	0.656427	0.541156	0.527807	0.3358	0.326006	0.175064	0.169815	0.0980567	0.0923605
	1.06759	0.601557			368.4	0.0385405	0.0271687	0.660447	0.659865	0.650676	0.652588	0.582306	0.571731	0.36848	0.356971	0.214819	0.207359			0.705	1.66907			368.4	0.726963	0.733472	0.65505	0.656427	0.54147	0.527807	0.331133	0.326006	0.172822	0.169815	0.097909	0.0923605
	1.06842	0.601914			368.6	0.0385822	0.0271687	0.660781	0.659865	0.650734	0.652588	0.582827	0.571731	0.369277	0.356971	0.214906	0.207359			0.706	1.66722			368.6	0.726415	0.733472	0.654124	0.656427	0.54248	0.527807	0.334669	0.326006	0.1737	0.169815	0.0977502	0.0923605
	1.06925	0.602398			368.8	0.038713	0.0271687	0.661223	0.659865	0.650987	0.652588	0.582799	0.571731	0.3696	0.356971	0.215107	0.207359			0.706	1.66541			368.8	0.726146	0.733472	0.653667	0.656427	0.541308	0.527807	0.335972	0.326006	0.172579	0.169815	0.0982439	0.0923605
	1.07008	0.602526			369	0.0386164	0.0271687	0.660901	0.659865	0.650752	0.652588	0.582327	0.571731	0.369088	0.356971	0.214656	0.207359			0.707	1.66351			369	0.730316	0.733472	0.662709	0.656427	0.54284	0.527807	0.336032	0.326006	0.17495	0.169815	0.0945347	0.0923605
	1.07092	0.602836			369.2	0.0388896	0.0271687	0.660947	0.659865	0.650674	0.652588	0.582387	0.571731	0.369499	0.356971	0.214644	0.207359			0.707	1.66178			369.2	0.730247	0.733472	0.656893	0.656427	0.543273	0.527807	0.336033	0.326006	0.174428	0.169815	0.0951701	0.0923605
	1.07175	0.603138			369.4	0.0383171	0.0271687	0.660637	0.659865	0.650274	0.652588	0.582091	0.571731	0.36947	0.356971	0.214743	0.207359			0.708	1.66011			369.4	0.732483	0.733472	0.653584	0.656427	0.541402	0.527807	0.338534	0.326006	0.175539	0.169815	0.0928145	0.0923605
	1.07258	0.602839			369.6	0.038304	0.0271687	0.660801	0.659865	0.650619	0.652588	0.582366	0.571731	0.369818	0.356971	0.214616	0.207359			0.709	1.65842			369.6	0.728646	0.733472	0.651835	0.656427	0.543586	0.527807	0.338925	0.326006	0.17393	0.169815	0.0956615	0.0923605
	1.07341	0.602749			369.8	0.0379716	0.0271687	0.660248	0.659865	0.650287	0.652588	0.581723	0.571731	0.369849	0.356971	0.213908	0.207359			0.709	1.65694			369.8	0.731586	0.733472	0.656037	0.656427	0.545757	0.527807	0.339919	0.326006	0.175617	0.169815	0.097903	0.0923605
	1.07425	0.60251			370	0.0380248	0.0271687	0.659998	0.659865	0.650198	0.652588	0.581611	0.571731	0.369586	0.356971	0.21421	0.207359			0.71	1.65515			370	0.72323	0.733472	0.655594	0.656427	0.545042	0.527807	0.336835	0.326006	0.173932	0.169815	0.0969467	0.0923605
	1.07508	0.602497			370.2	0.0382455	0.0271687	0.659496	0.659865	0.650212	0.652588	0.581212	0.571731	0.369353	0.356971	0.214092	0.207359			0.71	1.65309			370.2	0.730184	0.733472	0.656592	0.656427	0.547732	0.527807	0.339218	0.326006	0.178188	0.169815	0.0965614	0.0923605
	1.07591	0.602305			370.4	0.0385537	0.0271687	0.659708	0.659865	0.65097	0.652588	0.581485	0.571731	0.369347	0.356971	0.214409	0.207359			0.711	1.65045			370.4	0.725286	0.733471	0.653334	0.656427	0.541153	0.527807	0.335757	0.326006	0.173593	0.169815	0.0925955	0.0923605
	1.07674	0.601939			370.6	0.0384428	0.0271687	0.659616	0.659865	0.650987	0.652588	0.581616	0.571731	0.369652	0.356971	0.214325	0.207359			0.711	1.64723			370.6	0.728763	0.733471	0.656665	0.656427	0.544818	0.527807	0.335119	0.326006	0.169313	0.169815	0.0942435	0.0923605
	1.07758	0.602061			370.8	0.038489	0.0271687	0.660206	0.659865	0.651178	0.652587	0.581743	0.571731	0.369957	0.356971	0.214614	0.207359			0.712	1.64489			370.8	0.722215	0.733471	0.658596	0.656427	0.548632	0.527807	0.340087	0.326006	0.170579	0.169815	0.0945938	0.0923605
	1.07841	0.60226			371	0.0381866	0.0271687	0.660557	0.659865	0.650995	0.652587	0.581709	0.571731	0.370177	0.356971	0.214637	0.207359			0.712	1.64275			371	0.728265	0.733471	0.6544	0.656427	0.54457	0.527807	0.335972	0.326006	0.171701	0.169815	0.0961169	0.0923605
	1.07924	0.601442			371.2	0.0387067	0.0271687	0.660517	0.659865	0.651057	0.652587	0.581607	0.571731	0.369991	0.356971	0.215126	0.207359			0.713	1.64049			371.2	0.728515	0.733471	0.65854	0.656427	0.540772	0.527807	0.335637	0.326006	0.171155	0.169815	0.0937924	0.0923605
	1.08007	0.600568			371.4	0.0386141	0.0271687	0.659871	0.659865	0.650443	0.652587	0.581227	0.571731	0.369532	0.356971	0.214843	0.207359			0.713	1.63822			371.4	0.727684	0.733471	0.654417	0.656427	0.541124	0.527807	0.340974	0.326006	0.173179	0.169815	0.101527	0.0923605
	1.08091	0.600546			371.6	0.0391563	0.0271687	0.660181	0.659865	0.650431	0.652587	0.581425	0.571731	0.369671	0.356971	0.215479	0.207359			0.714	1.63559			371.6	0.73058	0.733471	0.650103	0.656427	0.543772	0.527807	0.335521	0.326006	0.172557	0.169815	0.0986836	0.0923605
	1.08174	0.600699			371.8	0.0392109	0.0271687	0.659985	0.659865	0.650318	0.652587	0.581211	0.571731	0.369307	0.356971	0.215503	0.207359			0.715	1.63283			371.8	0.72632	0.733471	0.653854	0.656427	0.545495	0.527807	0.335299	0.326006	0.173365	0.169815	0.09617	0.0923605
	1.08257	0.600513			372	0.0391279	0.0271687	0.66035	0.659865	0.650439	0.652587	0.58145	0.571731	0.369147	0.356971	0.215638	0.207359			0.715	1.63016			372	0.728614	0.733471	0.657788	0.656427	0.545345	0.527807	0.341388	0.326006	0.175577	0.169815	0.093868	0.0923605
	1.0834	0.600322			372.2	0.0392164	0.0271687	0.660691	0.659865	0.65088	0.652587	0.581303	0.571731	0.369316	0.356971	0.215792	0.207359			0.716	1.62769			372.2	0.729074	0.733471	0.656476	0.656427	0.542732	0.527807	0.335898	0.326006	0.175109	0.169815	0.0942406	0.0923604
	1.08424	0.600714			372.4	0.0393632	0.0271687	0.660951	0.659865	0.651365	0.652587	0.581485	0.571731	0.368924	0.356971	0.21587	0.207359			0.716	1.62543			372.4	0.726481	0.733471	0.656436	0.656427	0.546564	0.527807	0.338399	0.326006	0.173496	0.169815	0.0929027	0.0923604
	1.08507	0.600897			372.6	0.0390454	0.0271687	0.661112	0.659865	0.651517	0.652587	0.581873	0.571731	0.368921	0.356971	0.216276	0.207359			0.717	1.62291			372.6	0.724933	0.733471	0.65197	0.656427	0.541498	0.527807	0.33856	0.326006	0.173851	0.169815	0.0937587	0.0923604
	1.0859	0.600511			372.8	0.0383675	0.0271687	0.660849	0.659865	0.651272	0.652587	0.581174	0.571731	0.368151	0.356971	0.216197	0.207359			0.717	1.62073			372.8	0.724988	0.733471	0.657913	0.656427	0.543269	0.527807	0.335525	0.326006	0.174952	0.169815	0.10135	0.0923604
	1.08674	0.599211			373	0.0386555	0.0271687	0.661476	0.659865	0.651358	0.652587	0.58142	0.571731	0.368312	0.356971	0.216268	0.207359			0.718	1.61838			373	0.726255	0.733471	0.656941	0.656427	0.542289	0.527807	0.334103	0.326006	0.173105	0.169815	0.100691	0.0923604
	1.08757	0.598183			373.2	0.0380781	0.0271687	0.661289	0.659865	0.651022	0.652587	0.581479	0.571731	0.36812	0.356971	0.216135	0.207359			0.718	1.61615			373.2	0.730711	0.733471	0.655877	0.656427	0.544921	0.527807	0.338702	0.326006	0.174287	0.169815	0.096739	0.0923604
	1.0884	0.59835			373.4	0.0378908	0.0271687	0.661688	0.659865	0.651177	0.652587	0.581473	0.571731	0.368221	0.356971	0.216687	0.207359			0.719	1.61421			373.4	0.725387	0.733471	0.65846	0.656427	0.542704	0.527807	0.336278	0.326006	0.175621	0.169815	0.097169	0.0923604
	1.08923	0.598261			373.6	0.0381773	0.0271687	0.661967	0.659865	0.651361	0.652587	0.581664	0.571731	0.368517	0.356971	0.216385	0.207359			0.719	1.61214			373.6	0.724818	0.733471	0.654053	0.656426	0.547271	0.527807	0.331535	0.326006	0.176635	0.169815	0.0999323	0.0923604
	1.09007	0.597157			373.8	0.0378825	0.0271687	0.661898	0.659865	0.651135	0.652587	0.581478	0.571731	0.368366	0.356971	0.216549	0.207359			0.72	1.6099			373.8	0.725198	0.733471	0.658371	0.656426	0.541486	0.527807	0.336854	0.326006	0.170466	0.169815	0.0967751	0.0923604
	1.0909	0.596698			374	0.0381361	0.0271687	0.661724	0.659865	0.65133	0.652587	0.581588	0.571731	0.368639	0.356971	0.216606	0.207359			0.721	1.60788			374	0.723866	0.733471	0.652007	0.656426	0.544054	0.527807	0.337729	0.326006	0.17377	0.169815	0.0994752	0.0923604
	1.09173	0.596917			374.2	0.0387339	0.0271687	0.662091	0.659865	0.651657	0.652587	0.582285	0.571731	0.369479	0.356971	0.217116	0.207359			0.721	1.60619			374.2	0.72833	0.733471	0.652383	0.656426	0.546469	0.527807	0.339276	0.326006	0.175865	0.169815	0.0979162	0.0923604
	1.09256	0.595821			374.4	0.0395368	0.0271687	0.662484	0.659865	0.65234	0.652587	0.582961	0.571731	0.370522	0.356971	0.217249	0.207359			0.722	1.60421			374.4	0.728192	0.733471	0.65554	0.656426	0.543298	0.527807	0.334215	0.326006	0.173939	0.169815	0.0964524	0.0923604
	1.0934	0.595023			374.6	0.0391622	0.0271687	0.661727	0.659865	0.651589	0.652587	0.582404	0.571731	0.370603	0.356971	0.216789	0.207359			0.722	1.60196			374.6	0.724874	0.733471	0.653511	0.656426	0.5467	0.527807	0.334986	0.326006	0.176638	0.169815	0.0962549	0.0923604
	1.09423	0.594536			374.8	0.0399591	0.0271687	0.661647	0.659865	0.651657	0.652587	0.582559	0.571731	0.370724	0.356971	0.216685	0.207359			0.723	1.59995			374.8	0.728732	0.733471	0.652134	0.656426	0.546949	0.527807	0.337374	0.326006	0.17573	0.169815	0.0969216	0.0923604
	1.09506	0.595071			375	0.0409543	0.0271687	0.661814	0.659865	0.651797	0.652587	0.582485	0.571731	0.370994	0.356971	0.216752	0.207359			0.723	1.59761			375	0.725656	0.733471	0.654671	0.656426	0.546348	0.527807	0.332753	0.326006	0.172027	0.169815	0.0962269	0.0923604
	1.0959	0.595902			375.2	0.0414046	0.0271687	0.66153	0.659865	0.651925	0.652587	0.582647	0.571731	0.371036	0.356971	0.21697	0.207359			0.724	1.59517			375.2	0.722903	0.733471	0.653699	0.656426	0.547119	0.527806	0.33641	0.326006	0.172624	0.169815	0.0991914	0.0923604
	1.09673	0.59603			375.4	0.0418928	0.0271687	0.661602	0.659865	0.652007	0.652587	0.582361	0.571731	0.371257	0.356971	0.216881	0.207359			0.724	1.59271			375.4	0.72509	0.733471	0.652532	0.656426	0.544178	0.527806	0.340656	0.326006	0.175786	0.169815	0.0958885	0.0923604
	1.09756	0.5961			375.6	0.0422119	0.0271686	0.662258	0.659865	0.652414	0.652587	0.582421	0.571731	0.371654	0.356971	0.217327	0.207359			0.725	1.5904			375.6	0.724551	0.733471	0.653079	0.656426	0.547094	0.527806	0.334707	0.326006	0.172643	0.169815	0.0966945	0.0923604
	1.09839	0.59562			375.8	0.0415277	0.0271686	0.661873	0.659865	0.652551	0.652587	0.582454	0.571731	0.371436	0.356971	0.216796	0.207359			0.725	1.58783			375.8	0.725419	0.733471	0.652362	0.656426	0.546122	0.527806	0.333664	0.326006	0.174118	0.169815	0.0970497	0.0923604
	1.09923	0.595633			376	0.0413195	0.0271686	0.661904	0.659865	0.652876	0.652587	0.582434	0.571731	0.371539	0.356971	0.216345	0.207359			0.726	1.5851			376	0.724493	0.733471	0.652755	0.656426	0.543976	0.527806	0.335628	0.326006	0.174526	0.169815	0.0979139	0.0923604
	1.10006	0.595342			376.2	0.0412754	0.0271686	0.662278	0.659865	0.653003	0.652587	0.582418	0.571731	0.371949	0.356971	0.216427	0.207359			0.727	1.58244			376.2	0.729702	0.733471	0.654499	0.656426	0.545353	0.527806	0.341621	0.326006	0.180744	0.169815	0.0978642	0.0923604
	1.10089	0.594338			376.4	0.040974	0.0271686	0.661885	0.659865	0.652899	0.652587	0.582188	0.571731	0.371461	0.356971	0.21625	0.207359			0.727	1.57983			376.4	0.724461	0.733471	0.657184	0.656426	0.543037	0.527806	0.337835	0.326006	0.172349	0.169815	0.100488	0.0923604
	1.10172	0.594214			376.6	0.0404401	0.0271686	0.662036	0.659865	0.652974	0.652587	0.581977	0.571731	0.370809	0.356971	0.216096	0.207359			0.728	1.57775			376.6	0.730718	0.733471	0.659501	0.656426	0.544543	0.527806	0.341961	0.326006	0.174253	0.169815	0.100521	0.0923604
	1.10256	0.594535			376.8	0.0401202	0.0271686	0.661979	0.659865	0.652409	0.652587	0.58186	0.571731	0.370568	0.356971	0.215866	0.207359			0.728	1.57528			376.8	0.724805	0.733471	0.656027	0.656426	0.545703	0.527806	0.33899	0.326006	0.178271	0.169815	0.0992014	0.0923604
	1.10339	0.594227			377	0.0400982	0.0271686	0.662414	0.659865	0.652701	0.652587	0.582282	0.571731	0.370937	0.356971	0.21586	0.207359			0.729	1.57286			377	0.728841	0.73347	0.652499	0.656426	0.546326	0.527806	0.337201	0.326006	0.173942	0.169815	0.0954743	0.0923604
	1.10422	0.594066			377.2	0.0394187	0.0271686	0.661967	0.659865	0.652233	0.652587	0.582027	0.571731	0.370437	0.356971	0.215392	0.207359			0.729	1.5715			377.2	0.729808	0.73347	0.656109	0.656426	0.544342	0.527806	0.336401	0.326006	0.176332	0.169815	0.0968112	0.0923604
	1.10505	0.593365			377.4	0.0392169	0.0271686	0.66235	0.659865	0.652517	0.652587	0.582278	0.571731	0.370122	0.356971	0.215576	0.207359			0.73	1.56939			377.4	0.728247	0.73347	0.65612	0.656426	0.545473	0.527806	0.336698	0.326006	0.17753	0.169815	0.0981185	0.0923603
	1.10589	0.592312			377.6	0.039346	0.0271686	0.662496	0.659865	0.652523	0.652587	0.582412	0.571731	0.369858	0.356971	0.215572	0.207359			0.73	1.56736			377.6	0.728745	0.73347	0.656071	0.656426	0.543629	0.527806	0.342168	0.326006	0.175885	0.169815	0.101219	0.0923603
	1.10672	0.591751			377.8	0.0393636	0.0271686	0.66271	0.659865	0.652475	0.652587	0.582866	0.571731	0.369885	0.356971	0.215832	0.207359			0.731	1.56516			377.8	0.728047	0.73347	0.656565	0.656426	0.541432	0.527806	0.339986	0.326006	0.17613	0.169815	0.101128	0.0923603
	1.10755	0.591743			378	0.0400783	0.0271686	0.66259	0.659865	0.652648	0.652587	0.582953	0.571731	0.370145	0.356971	0.215649	0.207359			0.731	1.56269			378	0.726801	0.73347	0.656765	0.656426	0.545556	0.527806	0.335939	0.326006	0.176062	0.169815	0.0980152	0.0923603
	1.10838	0.592739			378.2	0.0404923	0.0271686	0.662752	0.659865	0.652768	0.652587	0.583559	0.571731	0.370234	0.356971	0.216386	0.207359			0.732	1.56032			378.2	0.728863	0.73347	0.65693	0.656426	0.545635	0.527806	0.338113	0.326006	0.17111	0.169815	0.0973955	0.0923603
	1.10922	0.593834			378.4	0.0406074	0.0271686	0.662634	0.659865	0.65265	0.652587	0.583445	0.571731	0.370069	0.356971	0.216243	0.207359			0.733	1.5581			378.4	0.728177	0.73347	0.655533	0.656426	0.545351	0.527806	0.339289	0.326006	0.174125	0.169815	0.0996951	0.0923603
	1.11005	0.593623			378.6	0.040316	0.0271686	0.662722	0.659865	0.652226	0.652587	0.583396	0.571731	0.369912	0.356971	0.216682	0.207359			0.733	1.55588			378.6	0.723841	0.73347	0.655089	0.656426	0.545393	0.527806	0.338762	0.326006	0.176754	0.169815	0.099926	0.0923603
	1.11088	0.593403			378.8	0.0404322	0.0271686	0.662976	0.659865	0.652508	0.652587	0.583521	0.571731	0.369796	0.356971	0.217103	0.207359			0.734	1.55372			378.8	0.727744	0.73347	0.655245	0.656426	0.545694	0.527806	0.33671	0.326006	0.17722	0.169815	0.100995	0.0923603
	1.11172	0.593043			379	0.0407463	0.0271686	0.66342	0.659865	0.653286	0.652587	0.583659	0.571731	0.370177	0.356971	0.217817	0.207359			0.734	1.55154			379	0.726246	0.73347	0.654947	0.656426	0.543688	0.527806	0.341982	0.326006	0.17475	0.169815	0.0981637	0.0923603
	1.11255	0.592857			379.2	0.0405333	0.0271686	0.663319	0.659865	0.653014	0.652587	0.583483	0.571731	0.370234	0.356971	0.217932	0.207359			0.735	1.54911			379.2	0.726344	0.73347	0.657013	0.656426	0.543716	0.527806	0.339451	0.326006	0.173098	0.169815	0.0959302	0.0923603
	1.11338	0.592158			379.4	0.0404842	0.0271686	0.663219	0.659865	0.653301	0.652587	0.583089	0.571731	0.370099	0.356971	0.218058	0.207359			0.735	1.54679			379.4	0.724572	0.73347	0.653864	0.656426	0.542837	0.527806	0.33487	0.326006	0.171321	0.169815	0.0954114	0.0923603
	1.11421	0.592065			379.6	0.0400385	0.0271686	0.663203	0.659865	0.653494	0.652587	0.582699	0.571731	0.369945	0.356971	0.217977	0.207359			0.736	1.54412			379.6	0.727342	0.73347	0.655693	0.656426	0.543619	0.527806	0.337688	0.326006	0.173965	0.169815	0.100065	0.0923603
	1.11505	0.592571			379.8	0.0399984	0.0271686	0.663288	0.659865	0.654038	0.652587	0.583016	0.571731	0.3703	0.356971	0.218311	0.207359			0.736	1.54232			379.8	0.723643	0.73347	0.656569	0.656426	0.545094	0.527806	0.336517	0.326006	0.174412	0.169815	0.0966011	0.0923603
	1.11588	0.592327			380	0.0401259	0.0271686	0.662705	0.659865	0.654292	0.652587	0.58314	0.571731	0.370495	0.356971	0.218155	0.207359			0.737	1.5397			380	0.726252	0.73347	0.655176	0.656426	0.547744	0.527806	0.333874	0.326006	0.174929	0.169815	0.0989667	0.0923603
	1.11671	0.592075			380.2	0.0399952	0.0271686	0.662227	0.659865	0.654088	0.652587	0.582985	0.571731	0.37036	0.356971	0.217909	0.207359			0.737	1.53751			380.2	0.726075	0.73347	0.656037	0.656426	0.543146	0.527806	0.337051	0.326005	0.175944	0.169815	0.0964783	0.0923603
	1.11754	0.592278			380.4	0.0399914	0.0271686	0.661794	0.659865	0.653913	0.652587	0.582574	0.571731	0.370151	0.356971	0.218142	0.207359			0.738	1.53499			380.4	0.725645	0.73347	0.653343	0.656426	0.544936	0.527806	0.339538	0.326005	0.176296	0.169815	0.0970318	0.0923603
	1.11838	0.592231			380.6	0.0402456	0.0271686	0.66146	0.659865	0.653968	0.652587	0.582376	0.571731	0.369813	0.356971	0.21777	0.207359			0.739	1.53208			380.6	0.728001	0.73347	0.654091	0.656426	0.544232	0.527806	0.336878	0.326005	0.174937	0.169815	0.0963691	0.0923603
	1.11921	0.592019			380.8	0.0400979	0.0271686	0.660785	0.659865	0.653421	0.652587	0.582253	0.571731	0.370256	0.356971	0.217667	0.207359			0.739	1.52941			380.8	0.727319	0.73347	0.657228	0.656425	0.54445	0.527806	0.333378	0.326005	0.175573	0.169815	0.0955907	0.0923603
	1.12004	0.591518			381	0.0399509	0.0271686	0.660687	0.659865	0.653599	0.652587	0.582295	0.571731	0.370267	0.356971	0.217464	0.207359			0.74	1.52702			381	0.726265	0.73347	0.654949	0.656425	0.548724	0.527806	0.337496	0.326005	0.175111	0.169815	0.0966663	0.0923603
	1.12087	0.590753			381.2	0.0396518	0.0271686	0.660074	0.659865	0.65278	0.652587	0.581589	0.571731	0.369593	0.356971	0.216643	0.207359			0.74	1.52473			381.2	0.72536	0.73347	0.653121	0.656425	0.542763	0.527806	0.340238	0.326005	0.177268	0.169815	0.0958555	0.0923603
	1.12171	0.590443			381.4	0.0395582	0.0271686	0.660008	0.659865	0.652951	0.652587	0.581875	0.571731	0.369513	0.356971	0.21692	0.207359			0.741	1.52263			381.4	0.721946	0.73347	0.655306	0.656425	0.542577	0.527806	0.335012	0.326005	0.175066	0.169815	0.0945232	0.0923603
	1.12254	0.590191			381.6	0.0397624	0.0271686	0.660065	0.659865	0.652638	0.652587	0.581621	0.571731	0.369708	0.356971	0.216714	0.207359			0.741	1.52074			381.6	0.72702	0.73347	0.656965	0.656425	0.545362	0.527806	0.33865	0.326005	0.177516	0.169815	0.097013	0.0923603
	1.12337	0.59014			381.8	0.0397198	0.0271686	0.660282	0.659865	0.652566	0.652587	0.581817	0.571731	0.37009	0.356971	0.21655	0.207359			0.742	1.51868			381.8	0.726687	0.73347	0.654006	0.656425	0.543418	0.527806	0.340246	0.326005	0.173119	0.169815	0.0952082	0.0923603
	1.1242	0.590532			382	0.0396669	0.0271686	0.659828	0.659865	0.652536	0.652587	0.581504	0.571731	0.370224	0.356971	0.216649	0.207359			0.742	1.51646			382	0.725733	0.73347	0.657595	0.656425	0.549892	0.527806	0.339036	0.326005	0.172909	0.169815	0.0972957	0.0923603
	1.12504	0.590342			382.2	0.0389936	0.0271686	0.659521	0.659865	0.651677	0.652587	0.580946	0.571731	0.369991	0.356971	0.216472	0.207359			0.743	1.51437			382.2	0.729124	0.73347	0.656094	0.656425	0.541708	0.527806	0.341444	0.326005	0.17838	0.169815	0.0970579	0.0923603
	1.12587	0.590277			382.4	0.0387555	0.0271686	0.659728	0.659865	0.651108	0.652587	0.580581	0.571731	0.370193	0.356971	0.216451	0.207359			0.743	1.51213			382.4	0.726052	0.73347	0.6546	0.656425	0.54259	0.527806	0.33786	0.326005	0.178062	0.169815	0.0970012	0.0923603
	1.1267	0.590304			382.6	0.0383209	0.0271686	0.659797	0.659865	0.650993	0.652587	0.580729	0.571731	0.370564	0.356971	0.216636	0.207359			0.744	1.51062			382.6	0.725446	0.73347	0.653604	0.656425	0.546096	0.527806	0.340966	0.326005	0.17351	0.169815	0.0965514	0.0923603
	1.12753	0.589764			382.8	0.038644	0.0271686	0.659967	0.659865	0.651571	0.652587	0.58047	0.571731	0.370401	0.356971	0.216698	0.207359			0.745	1.50885			382.8	0.724557	0.73347	0.654389	0.656425	0.543764	0.527806	0.335848	0.326005	0.173619	0.169815	0.0975606	0.0923603
	1.12837	0.58938			383	0.0389669	0.0271686	0.660374	0.659865	0.651725	0.652587	0.580425	0.571731	0.370264	0.356971	0.216419	0.207359			0.745	1.50677			383	0.728229	0.73347	0.656886	0.656425	0.540877	0.527806	0.340561	0.326005	0.175096	0.169815	0.093846	0.0923603
	1.1292	0.589635			383.2	0.0389663	0.0271686	0.660458	0.659865	0.651167	0.652587	0.579885	0.571731	0.369872	0.356971	0.216501	0.207359			0.746	1.50455			383.2	0.727189	0.73347	0.654694	0.656425	0.546947	0.527806	0.338454	0.326005	0.175731	0.169815	0.0992286	0.0923602
	1.13003	0.590745			383.4	0.0392355	0.0271686	0.661198	0.659865	0.651833	0.652587	0.580097	0.571731	0.370194	0.356971	0.217144	0.207359			0.746	1.50239			383.4	0.729228	0.733469	0.658483	0.656425	0.547729	0.527806	0.335067	0.326005	0.176811	0.169815	0.0981203	0.0923602
	1.13087	0.590679			383.6	0.0392596	0.0271686	0.661499	0.659865	0.651786	0.652587	0.579992	0.571731	0.370271	0.356971	0.217054	0.207359			0.747	1.50011			383.6	0.728105	0.733469	0.653253	0.656425	0.543601	0.527806	0.336536	0.326005	0.176963	0.169815	0.0944651	0.0923602
	1.1317	0.590124			383.8	0.0397989	0.0271686	0.661989	0.659865	0.652291	0.652587	0.580753	0.571731	0.370861	0.356971	0.216784	0.207359			0.747	1.49788			383.8	0.724164	0.733469	0.654241	0.656425	0.544617	0.527806	0.338094	0.326005	0.173608	0.169815	0.0994018	0.0923602
	1.13253	0.589892			384	0.0395735	0.0271686	0.661664	0.659864	0.652102	0.652587	0.581186	0.571731	0.370572	0.356971	0.216483	0.207359			0.748	1.4957			384	0.726531	0.733469	0.656739	0.656425	0.545725	0.527806	0.338362	0.326005	0.177934	0.169815	0.0977983	0.0923602
	1.13336	0.590798			384.2	0.0399159	0.0271686	0.662385	0.659864	0.652556	0.652587	0.581306	0.571731	0.370631	0.356971	0.216198	0.207359			0.748	1.49337			384.2	0.728594	0.733469	0.655242	0.656425	0.544976	0.527806	0.339873	0.326005	0.174438	0.169815	0.0999017	0.0923602
	1.1342	0.590605			384.4	0.0405864	0.0271686	0.66314	0.659864	0.652882	0.652587	0.581787	0.571731	0.371102	0.356971	0.216862	0.207359			0.749	1.49158			384.4	0.726594	0.733469	0.653085	0.656425	0.547791	0.527805	0.33658	0.326005	0.176092	0.169815	0.101617	0.0923602
	1.13503	0.590685			384.6	0.0406034	0.0271686	0.663266	0.659864	0.65277	0.652587	0.582038	0.571731	0.370798	0.356971	0.21649	0.207359			0.749	1.49035			384.6	0.726177	0.733469	0.653096	0.656425	0.54278	0.527805	0.334042	0.326005	0.175433	0.169815	0.09828	0.0923602
	1.13586	0.591314			384.8	0.0407397	0.0271686	0.663764	0.659864	0.65292	0.652587	0.582253	0.571731	0.371198	0.356971	0.216595	0.207359			0.75	1.48849			384.8	0.726057	0.733469	0.654804	0.656425	0.543813	0.527805	0.341956	0.326005	0.174019	0.169815	0.0985113	0.0923602
	1.13669	0.591175			385	0.0408853	0.0271686	0.664051	0.659864	0.652844	0.652587	0.582469	0.571731	0.371108	0.356971	0.216337	0.207359			0.751	1.4863			385	0.726676	0.733469	0.660459	0.656425	0.544457	0.527805	0.340258	0.326005	0.174966	0.169815	0.102854	0.0923602
	1.13753	0.590624			385.2	0.0406269	0.0271686	0.663737	0.659864	0.652385	0.652587	0.582118	0.571731	0.370778	0.356971	0.216001	0.207359			0.751	1.4841			385.2	0.725194	0.733469	0.655826	0.656425	0.543975	0.527805	0.340412	0.326005	0.177519	0.169815	0.0938013	0.0923602
	1.13836	0.590834			385.4	0.0408717	0.0271686	0.664243	0.659864	0.653067	0.652587	0.582881	0.571731	0.371259	0.356971	0.216837	0.207359			0.752	1.48235			385.4	0.725171	0.733469	0.654507	0.656425	0.544611	0.527805	0.340022	0.326005	0.173679	0.169815	0.101886	0.0923602
	1.13919	0.590548			385.6	0.041127	0.0271686	0.66392	0.659864	0.65312	0.652587	0.582978	0.571731	0.371222	0.356971	0.216963	0.207359			0.752	1.48036			385.6	0.726247	0.733469	0.657155	0.656425	0.544252	0.527805	0.337291	0.326005	0.174498	0.169815	0.0995352	0.0923602
	1.14003	0.591312			385.8	0.0406335	0.0271686	0.66344	0.659864	0.652731	0.652587	0.582661	0.57173	0.370941	0.356971	0.216777	0.207359			0.753	1.47834			385.8	0.725766	0.733469	0.656323	0.656425	0.546139	0.527805	0.336394	0.326005	0.17497	0.169815	0.0994829	0.0923602
	1.14086	0.591583			386	0.0405682	0.0271686	0.662866	0.659864	0.652583	0.652587	0.582809	0.57173	0.371112	0.356971	0.217376	0.207359			0.753	1.47645			386	0.725317	0.733469	0.658443	0.656425	0.547087	0.527805	0.338141	0.326005	0.170396	0.169815	0.0964309	0.0923602
	1.14169	0.591171			386.2	0.0405814	0.0271686	0.663041	0.659864	0.652267	0.652587	0.582824	0.57173	0.370948	0.356971	0.217134	0.207359			0.754	1.47471			386.2	0.726872	0.733469	0.657588	0.656425	0.545672	0.527805	0.338934	0.326005	0.171505	0.169815	0.100779	0.0923602
	1.14252	0.591305			386.4	0.0406734	0.0271686	0.662926	0.659864	0.652388	0.652587	0.583043	0.57173	0.371123	0.356971	0.217527	0.207359			0.754	1.47302			386.4	0.72707	0.733469	0.65904	0.656425	0.544271	0.527805	0.335083	0.326005	0.173957	0.169815	0.0995325	0.0923602
	1.14335	0.592592			386.6	0.041091	0.0271686	0.662585	0.659864	0.652981	0.652587	0.583556	0.57173	0.370823	0.356971	0.217765	0.207359			0.755	1.47133			386.6	0.724647	0.733469	0.655099	0.656425	0.543981	0.527805	0.33774	0.326005	0.179094	0.169815	0.0982664	0.0923602
	1.14419	0.593603			386.8	0.0418426	0.0271686	0.662698	0.659864	0.653052	0.652587	0.583607	0.57173	0.37041	0.356971	0.217783	0.207359			0.755	1.46973			386.8	0.727401	0.733469	0.650876	0.656425	0.544865	0.527805	0.336002	0.326005	0.172416	0.169815	0.102761	0.0923602
	1.14502	0.592557			387	0.0415881	0.0271686	0.66269	0.659864	0.652532	0.652587	0.583278	0.57173	0.369924	0.356971	0.217626	0.207359			0.756	1.4679			387	0.727284	0.733469	0.65639	0.656425	0.547073	0.527805	0.337574	0.326005	0.172416	0.169814	0.0979014	0.0923602
	1.14585	0.593513			387.2	0.0418188	0.0271686	0.663239	0.659864	0.652686	0.652587	0.583366	0.57173	0.370583	0.356971	0.218618	0.207359			0.757	1.46662			387.2	0.726027	0.733469	0.655808	0.656425	0.544286	0.527805	0.339098	0.326005	0.174903	0.169814	0.0973571	0.0923602
	1.14669	0.592925			387.4	0.0420353	0.0271686	0.663407	0.659864	0.652766	0.652587	0.583563	0.57173	0.370761	0.356971	0.218696	0.207359			0.757	1.46479			387.4	0.729384	0.733469	0.656015	0.656425	0.543478	0.527805	0.34096	0.326005	0.176072	0.169814	0.0952309	0.0923602
	1.14752	0.593855			387.6	0.0419789	0.0271686	0.662983	0.659864	0.65266	0.652587	0.583442	0.57173	0.370601	0.356971	0.217986	0.207359			0.758	1.46297			387.6	0.725799	0.733469	0.657849	0.656425	0.547476	0.527805	0.340305	0.326005	0.177696	0.169814	0.0973253	0.0923602
	1.14835	0.594568			387.8	0.0421447	0.0271686	0.663272	0.659864	0.653125	0.652587	0.583656	0.57173	0.370793	0.356971	0.218016	0.207359			0.758	1.46125			387.8	0.726848	0.733469	0.655136	0.656425	0.545802	0.527805	0.336269	0.326005	0.175203	0.169814	0.0962483	0.0923602
	1.14918	0.594248			388	0.0418831	0.0271686	0.663442	0.659864	0.653368	0.652587	0.583832	0.57173	0.370626	0.356971	0.218127	0.207359			0.759	1.45901			388	0.728929	0.733469	0.658185	0.656425	0.548926	0.527805	0.337676	0.326005	0.174496	0.169814	0.0993369	0.0923602
	1.15002	0.594067			388.2	0.04205	0.0271686	0.663289	0.659864	0.653467	0.652587	0.583602	0.57173	0.37037	0.356971	0.217547	0.207359			0.759	1.4567			388.2	0.726275	0.733469	0.657221	0.656424	0.544312	0.527805	0.337759	0.326005	0.174172	0.169814	0.0971606	0.0923602
	1.15085	0.593662			388.4	0.041834	0.0271686	0.663544	0.659864	0.653195	0.652587	0.583582	0.57173	0.370409	0.356971	0.217461	0.207359			0.76	1.45434			388.4	0.727105	0.733469	0.654206	0.656424	0.549562	0.527805	0.342271	0.326005	0.175165	0.169814	0.10011	0.0923601
	1.15168	0.593672			388.6	0.0414328	0.0271686	0.663903	0.659864	0.65306	0.652587	0.58345	0.57173	0.370205	0.356971	0.217337	0.207359			0.76	1.45193			388.6	0.729112	0.733469	0.654013	0.656424	0.544646	0.527805	0.336941	0.326005	0.17821	0.169814	0.101393	0.0923601
	1.15251	0.594219			388.8	0.0415563	0.0271686	0.664286	0.659864	0.653707	0.652587	0.583505	0.57173	0.37075	0.356971	0.217408	0.207359			0.761	1.44954			388.8	0.726727	0.733469	0.653499	0.656424	0.545504	0.527805	0.338857	0.326005	0.175463	0.169814	0.104108	0.0923601
	1.15335	0.594729			389	0.0415642	0.0271686	0.664104	0.659864	0.653613	0.652587	0.582947	0.57173	0.37062	0.356971	0.217217	0.207359			0.761	1.44727			389	0.724631	0.733469	0.653382	0.656424	0.54719	0.527805	0.339234	0.326005	0.175452	0.169814	0.0964819	0.0923601
	1.15418	0.594728			389.2	0.0416519	0.0271686	0.663857	0.659864	0.653656	0.652587	0.582797	0.57173	0.370684	0.356971	0.217078	0.207359			0.762	1.44504			389.2	0.72785	0.733469	0.654334	0.656424	0.54384	0.527805	0.339741	0.326005	0.176481	0.169814	0.0994405	0.0923601
	1.15501	0.594004			389.4	0.0418837	0.0271686	0.663534	0.659864	0.653724	0.652587	0.582919	0.57173	0.370583	0.356971	0.217596	0.207359			0.763	1.44294			389.4	0.722123	0.733469	0.658294	0.656424	0.543759	0.527805	0.342406	0.326005	0.174337	0.169814	0.0936623	0.0923601
	1.15585	0.593793			389.6	0.0417635	0.0271686	0.662999	0.659864	0.653783	0.652587	0.582603	0.57173	0.370455	0.356971	0.217388	0.207359			0.763	1.44166			389.6	0.730352	0.733469	0.658728	0.656424	0.544014	0.527805	0.338794	0.326005	0.168823	0.169814	0.097628	0.0923601
	1.15668	0.594568			389.8	0.0419489	0.0271686	0.662798	0.659864	0.653249	0.652587	0.582347	0.57173	0.370461	0.356971	0.217177	0.207359			0.764	1.44013			389.8	0.727366	0.733469	0.65606	0.656424	0.549623	0.527805	0.336434	0.326005	0.174727	0.169814	0.0990084	0.0923601
	1.15751	0.594336			390	0.0425644	0.0271686	0.662839	0.659864	0.653182	0.652587	0.582882	0.57173	0.370727	0.356971	0.217887	0.207359			0.764	1.43819			390	0.725447	0.733468	0.656969	0.656424	0.541741	0.527805	0.339696	0.326005	0.174378	0.169814	0.0984983	0.0923601
	1.15834	0.594916			390.2	0.0427506	0.0271686	0.662463	0.659864	0.653009	0.652587	0.582519	0.57173	0.370337	0.356971	0.217386	0.207359			0.765	1.43646			390.2	0.731176	0.733468	0.657099	0.656424	0.54745	0.527805	0.340418	0.326005	0.173846	0.169814	0.0978303	0.0923601
	1.15918	0.594282			390.4	0.0426514	0.0271686	0.661944	0.659864	0.652857	0.652586	0.582328	0.57173	0.370274	0.356971	0.217195	0.207359			0.765	1.4347			390.4	0.724697	0.733468	0.656011	0.656424	0.547252	0.527805	0.336388	0.326005	0.173219	0.169814	0.0992175	0.0923601
	1.16001	0.594418			390.6	0.043134	0.0271686	0.662102	0.659864	0.653217	0.652586	0.582887	0.57173	0.370393	0.356971	0.21722	0.207359			0.766	1.43265			390.6	0.72504	0.733468	0.656717	0.656424	0.546507	0.527805	0.337133	0.326005	0.175143	0.169814	0.098749	0.0923601
	1.16084	0.59463			390.8	0.0432573	0.0271686	0.662151	0.659864	0.652842	0.652586	0.582824	0.57173	0.370272	0.356971	0.217344	0.207359			0.766	1.43082			390.8	0.727124	0.733468	0.657547	0.656424	0.548654	0.527805	0.337419	0.326005	0.175029	0.169814	0.10034	0.0923601
	1.16167	0.594595			391	0.043018	0.0271686	0.662281	0.659864	0.652977	0.652586	0.582656	0.57173	0.370453	0.356971	0.217664	0.207359			0.767	1.42851			391	0.729356	0.733468	0.655406	0.656424	0.54621	0.527805	0.338469	0.326005	0.174502	0.169814	0.0957439	0.0923601
	1.16251	0.594375			391.2	0.0435177	0.0271686	0.662988	0.659864	0.653272	0.652586	0.583184	0.57173	0.37145	0.356971	0.218502	0.207359			0.767	1.42656			391.2	0.728051	0.733468	0.659963	0.656424	0.548838	0.527805	0.337888	0.326005	0.172407	0.169814	0.0975616	0.0923601
	1.16334	0.594238			391.4	0.0432956	0.0271686	0.662841	0.659864	0.653681	0.652586	0.58306	0.57173	0.371022	0.356971	0.218517	0.207359			0.768	1.42495			391.4	0.729499	0.733468	0.658476	0.656424	0.547573	0.527805	0.337208	0.326005	0.174664	0.169814	0.0974747	0.0923601
	1.16417	0.594508			391.6	0.0431057	0.0271686	0.662782	0.659864	0.654036	0.652586	0.583143	0.57173	0.371188	0.356971	0.21831	0.207359			0.769	1.42318			391.6	0.72645	0.733468	0.653174	0.656424	0.545498	0.527805	0.338285	0.326005	0.172721	0.169814	0.0934237	0.0923601
	1.165	0.594162			391.8	0.0428638	0.0271686	0.663097	0.659864	0.654401	0.652586	0.583582	0.57173	0.371216	0.356971	0.21858	0.207359			0.769	1.42133			391.8	0.725833	0.733468	0.655948	0.656424	0.546906	0.527805	0.341383	0.326005	0.172799	0.169814	0.0981008	0.0923601
	1.16584	0.593919			392	0.0425335	0.0271686	0.663006	0.659864	0.654456	0.652586	0.583635	0.57173	0.371301	0.356971	0.218207	0.207359			0.77	1.41956			392	0.728547	0.733468	0.655743	0.656424	0.545336	0.527805	0.337731	0.326005	0.176576	0.169814	0.101732	0.0923601
	1.16667	0.593561			392.2	0.0420852	0.0271686	0.662522	0.659864	0.654036	0.652586	0.583394	0.57173	0.371031	0.356971	0.217808	0.207359			0.77	1.41755			392.2	0.728271	0.733468	0.655102	0.656424	0.545907	0.527805	0.340028	0.326005	0.176779	0.169814	0.0965574	0.0923601
	1.1675	0.593311			392.4	0.041778	0.0271686	0.663134	0.659864	0.654212	0.652586	0.583347	0.57173	0.371431	0.356971	0.217913	0.207359			0.771	1.41569			392.4	0.722105	0.733468	0.656954	0.656424	0.545889	0.527805	0.337274	0.326005	0.174707	0.169814	0.0983149	0.0923601
	1.16833	0.592869			392.6	0.0416531	0.0271686	0.663563	0.659864	0.654543	0.652586	0.583277	0.57173	0.371487	0.356971	0.218198	0.207359			0.771	1.41338			392.6	0.723654	0.733468	0.654972	0.656424	0.547379	0.527805	0.339285	0.326005	0.175435	0.169814	0.100203	0.0923601
	1.16917	0.593553			392.8	0.0417243	0.0271686	0.663685	0.659864	0.655032	0.652586	0.583421	0.57173	0.371523	0.356971	0.218301	0.207359			0.772	1.41139			392.8	0.730114	0.733468	0.656942	0.656424	0.545612	0.527805	0.336326	0.326005	0.173829	0.169814	0.0948229	0.0923601
	1.17	0.593631			393	0.0411994	0.0271686	0.663583	0.659864	0.654486	0.652586	0.582953	0.57173	0.371497	0.356971	0.217913	0.207359			0.772	1.4101			393	0.729989	0.733468	0.65622	0.656424	0.545157	0.527805	0.339709	0.326005	0.177815	0.169814	0.0993128	0.09236
	1.17083	0.594089			393.2	0.0413801	0.0271686	0.663303	0.659864	0.654303	0.652586	0.583254	0.57173	0.371845	0.356971	0.217976	0.207359			0.773	1.40912			393.2	0.729284	0.733468	0.654458	0.656424	0.547225	0.527805	0.341114	0.326005	0.17583	0.169814	0.0987045	0.09236
	1.17166	0.592961			393.4	0.0411565	0.0271686	0.662978	0.659864	0.653685	0.652586	0.582801	0.57173	0.371081	0.356971	0.218025	0.207359			0.773	1.40828			393.4	0.728622	0.733468	0.654768	0.656424	0.546577	0.527805	0.337483	0.326005	0.176813	0.169814	0.0981323	0.09236
	1.1725	0.593284			393.6	0.0413489	0.0271686	0.663025	0.659864	0.653658	0.652586	0.582555	0.57173	0.371397	0.356971	0.217471	0.207359			0.774	1.40739			393.6	0.725894	0.733468	0.657774	0.656424	0.547842	0.527804	0.340926	0.326005	0.174173	0.169814	0.101359	0.09236
	1.17333	0.593251			393.8	0.0414851	0.0271686	0.662955	0.659864	0.652656	0.652586	0.58216	0.57173	0.371245	0.356971	0.217111	0.207359			0.775	1.4066			393.8	0.729203	0.733468	0.65987	0.656424	0.545092	0.527804	0.338891	0.326005	0.175741	0.169814	0.0985463	0.09236
	1.17416	0.594682			394	0.0412808	0.0271686	0.662742	0.659864	0.65267	0.652586	0.581928	0.57173	0.370971	0.356971	0.21745	0.207359			0.775	1.40584			394	0.725553	0.733468	0.654364	0.656424	0.547369	0.527804	0.338307	0.326005	0.175646	0.169814	0.099772	0.09236
	1.175	0.594054			394.2	0.0417316	0.0271686	0.662608	0.659864	0.652827	0.652586	0.581769	0.57173	0.370948	0.356971	0.217301	0.207359			0.776	1.40505			394.2	0.727689	0.733468	0.658452	0.656424	0.542307	0.527804	0.336151	0.326005	0.174702	0.169814	0.0986734	0.09236
	1.17583	0.593771			394.4	0.0418709	0.0271686	0.662998	0.659864	0.652657	0.652586	0.581625	0.57173	0.370727	0.356971	0.217352	0.207359			0.776	1.40424			394.4	0.729637	0.733468	0.652593	0.656424	0.546195	0.527804	0.336121	0.326005	0.177097	0.169814	0.0985697	0.09236
	1.17666	0.59349			394.6	0.0418772	0.0271686	0.662994	0.659864	0.652364	0.652586	0.581487	0.57173	0.370546	0.356971	0.217536	0.207359			0.777	1.40343			394.6	0.733393	0.733468	0.656711	0.656424	0.545856	0.527804	0.338485	0.326005	0.175355	0.169814	0.0960283	0.09236
	1.17749	0.593563			394.8	0.0421205	0.0271686	0.663091	0.659864	0.652531	0.652586	0.581133	0.57173	0.370372	0.356971	0.218008	0.207359			0.777	1.40241			394.8	0.726543	0.733468	0.658338	0.656424	0.546628	0.527804	0.33785	0.326004	0.174679	0.169814	0.103186	0.09236
	1.17833	0.592871			395	0.0423067	0.0271686	0.663264	0.659864	0.652979	0.652586	0.581206	0.57173	0.370879	0.356971	0.218345	0.207359			0.778	1.40159			395	0.728758	0.733468	0.656401	0.656424	0.546574	0.527804	0.339536	0.326004	0.175453	0.169814	0.0936995	0.09236
	1.17916	0.591845			395.2	0.0424147	0.0271686	0.663428	0.659864	0.653077	0.652586	0.581271	0.57173	0.371082	0.356971	0.218652	0.207359			0.778	1.40097			395.2	0.730528	0.733468	0.65657	0.656424	0.549349	0.527804	0.338978	0.326004	0.178882	0.169814	0.0966731	0.09236
	1.17999	0.591495			395.4	0.042501	0.0271686	0.662964	0.659864	0.653048	0.652586	0.580807	0.57173	0.370434	0.356971	0.218507	0.207359			0.779	1.39994			395.4	0.729334	0.733468	0.654136	0.656424	0.54473	0.527804	0.338141	0.326004	0.17733	0.169814	0.0952337	0.09236
	1.18082	0.590839			395.6	0.042703	0.0271686	0.663039	0.659864	0.652783	0.652586	0.580827	0.57173	0.370349	0.356971	0.218312	0.207359			0.779	1.39893			395.6	0.729129	0.733468	0.653995	0.656423	0.544214	0.527804	0.339036	0.326004	0.174661	0.169814	0.100843	0.09236
	1.18166	0.589547			395.8	0.0427066	0.0271686	0.662949	0.659864	0.652693	0.652586	0.580771	0.57173	0.370227	0.356971	0.218244	0.207359			0.78	1.39818			395.8	0.725804	0.733468	0.657393	0.656423	0.546362	0.527804	0.339763	0.326004	0.176951	0.169814	0.100419	0.09236
	1.18249	0.589115			396	0.0425929	0.0271686	0.662004	0.659864	0.652523	0.652586	0.580135	0.57173	0.369799	0.356971	0.217648	0.207359			0.781	1.3969			396	0.729701	0.733468	0.656116	0.656423	0.546821	0.527804	0.336434	0.326004	0.177002	0.169814	0.0976751	0.09236
	1.18332	0.589788			396.2	0.0424641	0.0271686	0.661647	0.659864	0.65239	0.652586	0.58003	0.57173	0.36982	0.356971	0.217459	0.207359			0.781	1.39568			396.2	0.731995	0.733468	0.654976	0.656423	0.548751	0.527804	0.337	0.326004	0.172619	0.169814	0.099277	0.09236
	1.18416	0.589486			396.4	0.0426908	0.0271686	0.661585	0.659864	0.652418	0.652586	0.580202	0.57173	0.369862	0.356971	0.217733	0.207359			0.782	1.39458			396.4	0.726907	0.733468	0.65947	0.656423	0.543792	0.527804	0.340468	0.326004	0.177933	0.169814	0.0991909	0.09236
	1.18499	0.588684			396.6	0.042424	0.0271686	0.661154	0.659864	0.652566	0.652586	0.580341	0.57173	0.369499	0.356971	0.21808	0.207359			0.782	1.3935			396.6	0.726398	0.733467	0.654214	0.656423	0.549154	0.527804	0.342928	0.326004	0.171737	0.169814	0.0968251	0.09236
	1.18582	0.587789			396.8	0.0423925	0.0271686	0.661193	0.659864	0.652788	0.652586	0.581218	0.57173	0.369793	0.356971	0.218109	0.207359			0.783	1.39217			396.8	0.729589	0.733467	0.655595	0.656423	0.547286	0.527804	0.339515	0.326004	0.182365	0.169814	0.0987292	0.09236
	1.18665	0.588114			397	0.0417584	0.0271686	0.661075	0.659864	0.652357	0.652586	0.581103	0.57173	0.369524	0.356971	0.217843	0.207359			0.783	1.39124			397	0.727462	0.733467	0.657415	0.656423	0.54438	0.527804	0.339813	0.326004	0.173011	0.169814	0.10135	0.09236
	1.18748	0.587507			397.2	0.0417538	0.0271686	0.66114	0.659864	0.652191	0.652586	0.580935	0.57173	0.369574	0.356971	0.218153	0.207359			0.784	1.39014			397.2	0.727653	0.733467	0.65842	0.656423	0.548626	0.527804	0.338408	0.326004	0.175119	0.169814	0.0983214	0.09236
	1.18832	0.587105			397.4	0.0419418	0.0271686	0.661514	0.659864	0.652258	0.652586	0.581155	0.57173	0.369344	0.356971	0.217958	0.207359			0.784	1.38875			397.4	0.731103	0.733467	0.656241	0.656423	0.544914	0.527804	0.340695	0.326004	0.173034	0.169814	0.0967436	0.09236
	1.18915	0.586585			397.6	0.0426861	0.0271686	0.661998	0.659864	0.653106	0.652586	0.581663	0.57173	0.370264	0.356971	0.218172	0.207359			0.785	1.38724			397.6	0.72323	0.733467	0.659301	0.656423	0.546665	0.527804	0.337352	0.326004	0.175003	0.169814	0.103598	0.09236
	1.18998	0.586315			397.8	0.0428479	0.0271686	0.662038	0.659864	0.65312	0.652586	0.581799	0.57173	0.370597	0.356971	0.218368	0.207359			0.785	1.3858			397.8	0.727662	0.733467	0.654287	0.656423	0.547193	0.527804	0.336785	0.326004	0.178035	0.169814	0.0953431	0.09236
	1.19082	0.58633			398	0.0430159	0.0271686	0.661863	0.659864	0.653481	0.652586	0.582044	0.57173	0.370866	0.356971	0.218933	0.207359			0.786	1.38432			398	0.729846	0.733467	0.655385	0.656423	0.545382	0.527804	0.34239	0.326004	0.175988	0.169814	0.0972857	0.09236
	1.19165	0.586649			398.2	0.0433294	0.0271686	0.661936	0.659864	0.65305	0.652586	0.582292	0.57173	0.370936	0.356971	0.218624	0.207359			0.787	1.38248			398.2	0.726091	0.733467	0.655537	0.656423	0.547991	0.527804	0.339587	0.326004	0.174768	0.169814	0.0967548	0.0923599
	1.19248	0.587509			398.4	0.042598	0.0271686	0.661772	0.659864	0.652545	0.652586	0.58173	0.57173	0.370172	0.356971	0.218275	0.207359			0.787	1.38058			398.4	0.723862	0.733467	0.654654	0.656423	0.548337	0.527804	0.339453	0.326004	0.174434	0.169814	0.104292	0.0923599
	1.19331	0.586843			398.6	0.0426389	0.0271686	0.662238	0.659864	0.652695	0.652586	0.582182	0.57173	0.370889	0.356971	0.218475	0.207359			0.788	1.37905			398.6	0.731644	0.733467	0.656282	0.656423	0.54715	0.527804	0.341616	0.326004	0.177461	0.169814	0.0989214	0.0923599
	1.19415	0.586674			398.8	0.0428428	0.0271686	0.663003	0.659864	0.653302	0.652586	0.582539	0.57173	0.371529	0.356971	0.218752	0.207359			0.788	1.3776			398.8	0.73019	0.733467	0.656245	0.656423	0.546841	0.527804	0.340143	0.326004	0.177014	0.169814	0.098166	0.0923599
	1.19498	0.586637			399	0.0429649	0.0271686	0.662769	0.659864	0.653308	0.652586	0.582823	0.57173	0.372133	0.356971	0.218536	0.207359			0.789	1.37645			399	0.727792	0.733467	0.656913	0.656423	0.54495	0.527804	0.341131	0.326004	0.179498	0.169814	0.0978695	0.0923599
	1.19581	0.586202			399.2	0.0430601	0.0271686	0.6627	0.659864	0.653285	0.652586	0.582486	0.57173	0.372073	0.356971	0.218291	0.207359			0.789	1.37525			399.2	0.727774	0.733467	0.654989	0.656423	0.546356	0.527804	0.344483	0.326004	0.176527	0.169814	0.0975653	0.0923599
	1.19664	0.586415			399.4	0.0436395	0.0271686	0.662806	0.659864	0.653416	0.652586	0.582231	0.57173	0.372229	0.356971	0.218167	0.207359			0.79	1.37392			399.4	0.72936	0.733467	0.659658	0.656423	0.54563	0.527804	0.340727	0.326004	0.174144	0.169814	0.0986758	0.0923599
	1.19748	0.586465			399.6	0.0435804	0.0271686	0.662986	0.659864	0.653536	0.652586	0.581903	0.57173	0.371932	0.356971	0.217516	0.207359			0.79	1.37305			399.6	0.727368	0.733467	0.656929	0.656423	0.545979	0.527804	0.337687	0.326004	0.173397	0.169814	0.101088	0.0923599
	1.19831	0.585759			399.8	0.0435292	0.0271686	0.662795	0.659864	0.653653	0.652586	0.581813	0.57173	0.371867	0.356971	0.217329	0.207359			0.791	1.37227			399.8	0.728181	0.733467	0.657922	0.656423	0.545293	0.527804	0.340025	0.326004	0.175292	0.169814	0.0997984	0.0923599
	1.19914	0.585369			400	0.0434878	0.0271686	0.66226	0.659864	0.653725	0.652586	0.581989	0.57173	0.371624	0.356971	0.217007	0.207359			0.791	1.37103			400	0.729565	0.733467	0.654308	0.656423	0.549956	0.527804	0.340132	0.326004	0.176419	0.169814	0.096604	0.0923599
	1.19998	0.585081			400.2	0.043318	0.0271686	0.662631	0.659864	0.653401	0.652586	0.5819	0.57173	0.371437	0.356971	0.217318	0.207359			0.792	1.36998			400.2	0.727154	0.733467	0.655109	0.656423	0.546735	0.527804	0.335335	0.326004	0.177074	0.169814	0.0987298	0.0923599
	1.20081	0.585035			400.4	0.0433331	0.0271686	0.662756	0.659864	0.653487	0.652586	0.582109	0.57173	0.37106	0.356971	0.217791	0.207359			0.793	1.36835			400.4	0.722758	0.733467	0.657246	0.656423	0.543245	0.527804	0.340106	0.326004	0.178973	0.169814	0.0987831	0.0923599
	1.20164	0.584528			400.6	0.0432193	0.0271686	0.662643	0.659864	0.653534	0.652586	0.582039	0.57173	0.370731	0.356971	0.218019	0.207359			0.793	1.3666			400.6	0.72698	0.733467	0.657234	0.656423	0.545012	0.527804	0.33981	0.326004	0.177274	0.169814	0.0988519	0.0923599
	1.20247	0.584981			400.8	0.0432715	0.0271686	0.662928	0.659864	0.653371	0.652586	0.582013	0.57173	0.370557	0.356971	0.217622	0.207359			0.794	1.36515			400.8	0.723444	0.733467	0.659701	0.656423	0.550889	0.527804	0.340358	0.326004	0.174327	0.169814	0.100603	0.0923599
	1.20331	0.584617			401	0.0432031	0.0271686	0.663315	0.659864	0.653079	0.652586	0.581918	0.57173	0.3703	0.356971	0.217785	0.207359			0.794	1.3636			401	0.729532	0.733467	0.657343	0.656423	0.550033	0.527804	0.343506	0.326004	0.175521	0.169814	0.0994719	0.0923599
	1.20414	0.584671			401.2	0.0433223	0.0271686	0.663313	0.659864	0.652847	0.652586	0.581837	0.57173	0.370616	0.356971	0.217698	0.207359			0.795	1.36191			401.2	0.730732	0.733467	0.65628	0.656423	0.543767	0.527804	0.340708	0.326004	0.177384	0.169814	0.0968834	0.0923599
	1.20497	0.584478			401.4	0.0440251	0.0271686	0.66323	0.659864	0.653086	0.652586	0.582378	0.57173	0.370577	0.356971	0.217459	0.207359			0.795	1.36032			401.4	0.733971	0.733467	0.659006	0.656423	0.546825	0.527804	0.335749	0.326004	0.176854	0.169814	0.0980698	0.0923599
	1.2058	0.584805			401.6	0.0443839	0.0271686	0.662963	0.659864	0.653005	0.652586	0.582594	0.57173	0.370783	0.356971	0.217596	0.207359			0.796	1.35903			401.6	0.728397	0.733467	0.657781	0.656423	0.545291	0.527804	0.338302	0.326004	0.175023	0.169814	0.0995751	0.0923599
	1.20664	0.58547			401.8	0.0438034	0.0271686	0.662069	0.659864	0.652236	0.652586	0.582343	0.57173	0.370552	0.356971	0.217152	0.207359			0.796	1.35831			401.8	0.727987	0.733467	0.652138	0.656423	0.549177	0.527804	0.337258	0.326004	0.170948	0.169814	0.097228	0.0923599
	1.20747	0.585437			402	0.0433064	0.0271686	0.661995	0.659864	0.651972	0.652586	0.582416	0.57173	0.370389	0.356971	0.217339	0.207359			0.797	1.35768			402	0.729823	0.733467	0.654585	0.656423	0.546273	0.527804	0.338156	0.326004	0.175259	0.169814	0.0985561	0.0923599
	1.2083	0.585277			402.2	0.0434064	0.0271686	0.662134	0.659864	0.652103	0.652586	0.582718	0.57173	0.370206	0.356971	0.217416	0.207359			0.797	1.3571			402.2	0.728591	0.733467	0.656148	0.656423	0.547563	0.527804	0.339908	0.326004	0.179325	0.169814	0.100021	0.0923599
[truncated: 47,887 more rows]

## Sheet: Fig 2b
		% Cytotoxicity
	Concentration (μM)	Colo205-Mel		NCI-2228-Mel		H2221-Mel		HCF7-Mel		Colo205-M70		NCI-2228-M70		H2221-M70		HCF7-M70
[truncated: 8 more rows]

## Sheet: Fig 2c
		%Viability
[truncated: 6 more rows]

## Sheet: Fig 2d
		Abs 280 (mAus)
[truncated: 53,650 more rows]

[truncated: 19 more sheets: Fig 2e, Fig 3d, Fig 3e, Fig 4b, Fig 4c, Fig 4e, Fig 5a, Fig 5b, Fig 5c, Fig 5e, Fig 6b, Fig 6c, Fig 7a, Fig 7b, Fig 7c-d, Fig Sup 2a, Fig Sup 2b, Fig Sup 4b, nucleotide sequences]
